# Supplementary material for: Quantifying interaction uncertainty between subwatersheds and base-flow partitions on hydrological processes
Source: PLoS One. 2022 Mar 1;17(3):e0261859. doi: 10.1371/journal.pone.0261859 (PMC8887730; doi:10.1371/journal.pone.0261859)
Supplement: S1 Data — (XLSX) [file pone.0261859.s001.xlsx]

## Sheet: Meteorological data
Date	Dari	Jiuzhi	Ruoergai	Xinghai	Maduo	Qingshuihe	Henan	Aba	Banma	Hongyuan	Songpan	Hezuo
2005-01-01	0.2	0	0	0	0	0	0	0	3.2	0	0	0
2005-01-02	0.6	0	0	0	0	0.1	0	0	0	0	0	0
2005-01-03	0	0	0	0	0	0	0	0	0	0	0	0
2005-01-04	0	0	0	0	0	0.2	0.1	0	0	0	0.8	0.6
2005-01-05	0	0	0	0	0	0	0	0	0	0	0.3	0.3
2005-01-06	0	0	0	0	0	0	0	0	0	0	0	0.1
2005-01-07	0.7	0	0	0	0	0	1.9	0	0	0	0	0
2005-01-08	0	0	0.7	0	0	0	0.1	1.6	0	1.6	0	0
2005-01-09	0	0	0	0	0	0	0	0.2	0.6	0.2	0	0
2005-01-10	0.1	0	0	0	0	0	0	0	1.9	0	0	0
2005-01-11	1.4	0	0.7	0	1	0.7	0	4.1	1.4	4.1	0	0
2005-01-12	0.9	0	0.4	0.1	0.1	2.4	0.4	1.5	0	1.5	1.3	0.3
2005-01-13	0	0	0.8	0.1	0	0	0.3	0.1	0.7	0.1	2.2	2.4
2005-01-14	0	2.5	0	0	0	0	0	0	0	0	0	0
2005-01-15	0	4.1	0	0	0	0	0	0	0	0	0	0
2005-01-16	0	0	0	0	0	0	0	0	0	0	0	0
2005-01-17	0	0	0	0	0	0	0	0	0	0	1.2	0.7
2005-01-18	0	0.3	0	0	0	0	0	0.7	0	0.7	0	0
2005-01-19	0	0.1	0.1	0	0.3	0	0.6	0.2	2.9	0.2	0	0
2005-01-20	0.7	1.5	1.2	0	0	0.4	1.8	2.1	4.9	2.1	0	0
2005-01-21	0.1	3.9	1.8	0	0	0.3	0.5	7.7	0	7.7	0	0
2005-01-22	0	1.5	0	0	0	0	0	0	0	0	0.8	0.8
2005-01-23	0	2.1	0	0.4	0.7	2.9	0	0	0	0	0	0.6
2005-01-24	0	1.1	0	0	1.9	0	0	0	0	0	0	0
2005-01-25	0	0.2	0	0	0	0	0	0	0	0	0	0
2005-01-26	0.6	0.6	0	0	0	0	0	0	9.2	0	0	0
2005-01-27	0	3	0.2	0	0	0	0	0	3.5	0	0	0
2005-01-28	0	0	0	0	0	0	0	0	0.8	0	0	0
2005-01-29	0	1.3	0	0	0.1	0.5	0	0	0	0	0	0.1
2005-01-30	0	2.6	0	0	0	0	0	0	0	0	0.3	0
2005-01-31	0	0.3	0	0	0	0	0	0	0	0	0.3	0.3
2005-02-01	2.2	0	0	0	0	1.3	0	1.6	0	1.6	0.1	0
2005-02-02	0.3	0.2	1.2	0	0	0	0	0.7	0	0.7	0	0
2005-02-03	0	0	0	0	0	0	0	0	0	0	0.1	0
2005-02-04	0	0	0	0	0	0	0	0	0	0	0	0
2005-02-05	0.1	0	0	0	0	0	0	0	0	0	0	0
2005-02-06	0	0	0	0	0.1	0	0	0	0	0	0	0
2005-02-07	0.1	0	0	0	0.5	0.1	0	0	0	0	0.2	0
2005-02-08	0	0.7	0	0	0	0	0	0	0	0	0	0.1
2005-02-09	0	9.3	0	1.3	2	0	1.3	0	0	0	0	0
2005-02-10	0	2.6	0	0	0.3	0	0	0	0	0	0	0
2005-02-11	0	0	0	0	0	0	0	0	0	0	0	0
2005-02-12	0.3	0	0	0	0.2	0.2	0	0	0	0	0	0
2005-02-13	0	0	0.1	0	0.2	0	0	0.9	0	0.9	0	0
2005-02-14	0	0.1	1.5	0	0.1	0	0.3	0.1	0	0.1	0.1	0
2005-02-15	1.3	0.2	0.4	0	0	0	0.2	0.1	0	0.1	1.1	1.1
2005-02-16	0.5	2.2	1.4	0	0.6	0.8	0.4	2.7	0	2.7	0	0
2005-02-17	0.7	0	0.5	1.4	0.9	0.1	3.2	1.9	0	1.9	0	0
2005-02-18	1	0	4.3	0	1	0.6	0	1.5	0	1.5	0	0
2005-02-19	2	0	0.1	0.4	0.3	0	2.4	6.9	0	6.9	0.4	1.3
2005-02-20	0	0	0	0	0	0	0	0	0	0	0	0
2005-02-21	0	0	0	0	0	0	0	0	0	0	0	0
2005-02-22	0	0	0	0	0	0	0	0	0	0	0	0
2005-02-23	0	0.2	0	0	0	0	0	0	0.4	0	0.1	0
2005-02-24	0	0	0	0	0	0	0	0	0	0	0.1	0.1
2005-02-25	0.5	2.3	0	0	0.5	0.1	0	0.1	0	0.1	0	0
2005-02-26	0	0	0.3	0	0.6	0.7	2.4	1.7	0	1.7	0	0
2005-02-27	0.1	11.6	0.4	0	0.1	0.4	0.4	0.5	1.7	0.5	0	0
2005-02-28	0	8.2	0	0	0	0	0	0.3	2.4	0.3	0	0
2005-03-01	0.6	2.1	2.5	0	0.2	0.2	1	2.2	0	2.2	0.2	0
2005-03-02	0	8.2	0	0	0	0	0	0	0.1	0	1	0.1
2005-03-03	0	4.3	0	0	0	0	0	0	3.2	0	0	0.1
2005-03-04	0	2.5	0	0	0	0	0	0	4.9	0	3.2	1.4
2005-03-05	0	1.5	0	0	0	0	0	0	1.4	0	0	0
2005-03-06	0	0	0	0	0	0	0	0	0.9	0	0.2	0.7
2005-03-07	0	4.5	0	0	0	0	0	0	0	0	0	0
2005-03-08	0	0	0	0	0.2	0	0	0	0	0	0	0
2005-03-09	0.1	0.1	0	0	0	0	0	0	0	0	0	0
2005-03-10	0	0.1	0	0	0	0	0	0	0	0	0	0
2005-03-11	0.1	3.1	0	0	0	0	0	0	0	0	0	0.1
2005-03-12	0	11.8	0	0	0	0	0	0.7	0	0.7	0.6	2.2
2005-03-13	0	13	0	0	0	0	0	0	0.9	0	0.5	1.3
2005-03-14	0	1.2	0	0	0	0	0	0	8.8	0	0	0
2005-03-15	0	1.7	0	0	0	0	0	0	5	0	0	0
2005-03-16	1.1	7.3	2	0	0.2	5.4	0	0.5	0.5	0.5	0	0
2005-03-17	0.8	0.5	1.1	0	0.2	0.6	0	1.1	0	1.1	0	0
2005-03-18	0	2	0.1	0	0	0	0	0	0	0	0	0
2005-03-19	0.2	0	0	0	0	0	0	0.3	0	0.3	0	0
2005-03-20	0	4.1	0	0	0.1	0	1.2	0	0	0	0	0
2005-03-21	1.2	0.7	1.2	1.2	0.4	0.1	1.7	0	0	0	0	0
2005-03-22	0.5	4.3	6.5	1.7	0	0	6.1	3.3	0	3.3	0	0
2005-03-23	3.4	0	3.1	3.5	0.5	5.9	2.3	1.6	0	1.6	0	0
2005-03-24	0.1	3.4	0.6	4.2	0.1	0.1	0.4	0.4	0	0.4	0	0
2005-03-25	5.7	3.6	0.7	0	0	4.3	1.4	2.3	0	2.3	0	0
2005-03-26	0	3.5	0.3	0.9	1.9	1.4	0	0.6	0	0.6	0	0
2005-03-27	0	0.5	0.1	0	0.4	0	0.5	0	0	0	0	0
2005-03-28	0	3.5	0	0	0.4	0	0.5	0	0	0	0	0.6
2005-03-29	0.1	1.8	1.5	6.1	7.1	0.9	4.7	6.2	0.1	6.2	0	0
2005-03-30	1.3	5.3	0	0	1.4	0.4	0	0.6	10.9	0.6	0	0
2005-03-31	0.9	0.7	1.6	0.4	0.4	2	4	4.1	0	4.1	0	0
2005-04-01	2.3	2.2	0.9	0.2	0	0	4.5	2.3	0	2.3	0	0
2005-04-02	0	1.2	0	0	0.2	0	0	0	2.5	0	0	0
2005-04-03	0	3.7	0	0	0	0	0	0	0.1	0	0	0
2005-04-04	0.1	13.4	0.4	0	0	3.9	0	0	0	0	0	0
2005-04-05	0	2.5	1.2	0	0	0.3	0	0	0	0	0	0
2005-04-06	0	1.9	0	0	0	0	0	0	0	0	0	0
2005-04-07	0	0	0	0	0.1	0	0	0	1.5	0	0	0.4
2005-04-08	0	1.4	0.2	0.2	0	0	0.1	0.8	16.8	0.8	0	0
2005-04-09	0	3.9	0.1	0	0	0	0.6	1.9	0	1.9	0	0
2005-04-10	1.3	8.9	3.3	0	0	0	0.9	3.8	0	3.8	0	0
2005-04-11	4.3	0.1	6.4	0	0.2	0	3.3	10.6	0	10.6	0	0
2005-04-12	0.8	0.9	0.9	0	0	1	0.4	3.4	0	3.4	0	0
2005-04-13	1.1	0.2	0	0	1.3	0	0.3	0.1	3.4	0.1	0	0
2005-04-14	0.2	1.2	0.9	0	0	0	0	0	0	0	0	0
2005-04-15	0	12.8	0	0	0	0.2	0	0	0	0	0	0
2005-04-16	0.2	0.6	0.1	0	0.2	0.5	2.6	0.8	1.7	0.8	0	0
2005-04-17	1	10.6	0.1	0	0	0.8	0	0.7	0.1	0.7	0	0
2005-04-18	2.3	0	0.2	0	0	4.5	0.5	1.5	0	1.5	0	0
2005-04-19	0	1.3	0	0	0	0	0	0	0	0	0	0
2005-04-20	0	6	0	0	0	0	0	0	6.2	0	0	24.5
2005-04-21	0	2.1	0	0	0	0	0	2.1	0.2	2.1	1.2	1.8
2005-04-22	0.2	3.2	0	0	0	0	0	5.4	0	5.4	0	0
2005-04-23	0	1.1	0	0	0	0	0	1.4	0	1.4	0	0
2005-04-24	0	17	0	0	0	0	0	0	0	0	0	0
2005-04-25	0	2.1	0	0	0	0.1	0	0	0.6	0	0	0
2005-04-26	0	1.1	0	0	0	0	0	0	1	0	0	0
2005-04-27	1.1	1.6	3.6	0.2	0	0.1	1.1	11.7	15	11.7	0	0
2005-04-28	0.7	2.3	0.2	0	1.3	0	0	0.6	2.4	0.6	0	2.4
2005-04-29	3.3	18.7	4	0.4	0	3	5.7	0.4	10.6	0.4	0	0
2005-04-30	10.2	5.5	11.7	4.6	2.5	2.3	8.1	3.5	1.1	3.5	0	0
2005-05-01	0.7	3.9	0.5	8.9	2.3	0.3	0	2.8	4.3	2.8	0	0
2005-05-02	1.6	5.9	5.5	1.8	0.3	0.1	0.1	4.2	0	4.2	0	0
2005-05-03	1	2.5	6.7	0.3	4.5	0.9	0.1	0.5	0	0.5	0	0
2005-05-04	0.9	12	3.3	7.7	0	0	7.6	3	0	3	0	0
2005-05-05	0.1	14.4	2.1	0	0	0.3	0.7	1.1	0	1.1	0.8	0
2005-05-06	0	11	0	0	0	1.1	0	0	0	0	0	0
2005-05-07	3.1	30.1	0	0	0	6.5	0.2	1.8	14.8	1.8	0	0
2005-05-08	0.6	1.9	0	0	0	0	0	0.3	0.3	0.3	0	0
2005-05-09	2.3	23.5	0.6	0	0	2.4	1.2	0	6.3	0	0	0
2005-05-10	0.2	2.8	0.1	0	0.1	5.2	0	1.6	0.1	1.6	0	0.2
2005-05-11	5.1	5.3	0	5.7	4.1	1.5	0	0.7	0	0.7	0	0
2005-05-12	8	0	8.6	17.4	1.1	2.5	3.1	21.2	3.3	21.2	0	0
2005-05-13	1.8	7.4	4.9	0.6	0.4	0.5	4.3	2.9	0	2.9	0	0
2005-05-14	4.3	0	0.6	0.9	3.4	5.9	3.2	6.7	2	6.7	0	0.3
2005-05-15	0.1	0	2.6	0	1	0.2	5.5	7	22.7	7	0.9	4.1
2005-05-16	1.1	0.3	9.4	4	0.7	1.1	3.1	12.6	2	12.6	4.8	7.1
2005-05-17	0	4.1	0.4	0	0.3	0	0	0.5	0	0.5	0.5	3.6
2005-05-18	0.4	5.5	2.8	2.5	4.9	0.9	1.2	0.9	0	0.9	0.1	0
2005-05-19	0	12.5	0	0	0.2	0.1	0.6	0.1	2.5	0.1	0.2	0
2005-05-20	0	29.9	2.6	7.7	1.4	0.6	7.9	2.2	0.7	2.2	0	0
2005-05-21	0	2.5	0.6	10.2	0	0	0	0.9	2.5	0.9	0	0
2005-05-22	0.6	0	8.1	10.1	2.7	2.2	3.8	4.2	7	4.2	0	0
2005-05-23	0	0	0.3	0.5	6	2.9	3	3.3	19.6	3.3	0	0
2005-05-24	0.4	0	0	2.8	0.9	2	0.1	0	2.5	0	0	0
2005-05-25	0.4	0	5.2	9	2.5	1	9.9	5.1	10.2	5.1	0	0
2005-05-26	1.5	0	0	0	0	0	0	1.9	0	1.9	0.4	0
2005-05-27	0.2	12.6	0.1	0	4.7	0.2	0	1.7	17.5	1.7	0.7	5
2005-05-28	3.7	0	5	0	3	0	10.8	2	0	2	0.2	0.1
2005-05-29	0	1.4	0.4	0	0	0	1.5	0.1	0	0.1	0	0
2005-05-30	0.3	10.8	9.5	0.3	0	1.1	0.7	11.9	0.2	11.9	5.8	0
2005-05-31	0	14.4	1.7	4.6	5.2	0.1	4	1.7	7.3	1.7	4.4	5.5
2005-06-01	0.2	11.4	0	0.1	0.3	7.2	2.4	2.4	0	2.4	2.5	0
2005-06-02	5.5	3.2	1.6	3.7	6.8	1.4	0.1	0.4	0	0.4	1.1	0
2005-06-03	1.3	0	0.7	1.6	2	3.3	0	0.5	0.1	0.5	0.1	0
2005-06-04	11.2	0.7	4	2.9	1.3	9.7	7.7	3.6	5.3	3.6	0	0.1
2005-06-05	3.3	4.7	8.3	0.5	0	0.1	3.2	8.6	0.3	8.6	0.3	0.4
2005-06-06	0	0	0	0	0	0	0	0	0	0	3.4	4.2
2005-06-07	0.5	0.9	0	0	0	0.3	0	0	0	0	0.1	3.9
2005-06-08	0	1.4	1.3	5.5	4.5	5.9	0	23.3	0	23.3	2.1	1.5
2005-06-09	8.9	0.5	10.9	0.3	0	1.5	0.5	10.1	2.2	10.1	12.6	4.5
2005-06-10	4	9.2	0	0	1.5	1.5	0.2	10.4	0	10.4	0	0
2005-06-11	1.5	12.5	0	0	0	0	0.4	0.1	0.8	0.1	0	0.2
2005-06-12	3.7	0.4	1.1	0	0	3.4	4.6	1.3	13.3	1.3	0	0
2005-06-13	6.3	0	0	0	0	1.7	0	0.1	7	0.1	0	0
2005-06-14	0	0	2.2	0	0.4	1.9	1.5	0	11.6	0	0	0
2005-06-15	0.2	0	5.1	1	0.4	3.3	3.8	2.5	0	2.5	1.3	1
2005-06-16	13.5	0.8	4.1	4.4	6.6	3.4	11.7	2	2.1	2	0	0
2005-06-17	9.7	0	4.7	4.8	4.5	1.8	3.3	5.3	1.6	5.3	0	0
2005-06-18	0	7.7	0	4.3	1.8	9.7	0	0	0.6	0	0	0
2005-06-19	13.8	2.5	0.4	15.8	1.9	12.1	4.4	0	0	0	2.2	0
2005-06-20	15.3	5.4	2.1	8	7.3	2.5	2.8	0.7	3.5	0.7	1.2	11.3
2005-06-21	0	4.3	2.3	0.9	0	0	3.5	0	7.1	0	0	9.5
2005-06-22	1.1	2.3	0	6.4	0.6	1.2	0	0	0.1	0	0	0
2005-06-23	3.8	0	4.4	6.2	1.3	4.6	4.1	0	0	0	6	15.3
2005-06-24	14.8	2.3	23.8	1.5	0.6	3.7	11.8	11.6	1	11.6	0.7	5.7
2005-06-25	2.6	0.2	1.4	0	0.5	0.4	0.3	4.7	8.1	4.7	0	0
2005-06-26	5.9	0	0	0	0.1	0	0.3	0.3	0	0.3	0	1.8
2005-06-27	2	9.1	4	1.9	1.5	0.6	11	0.8	0	0.8	0	0
2005-06-28	0	0.1	0	0	0	0	0	3	0.5	3	0	0
2005-06-29	0.4	0	3.5	0	1	7.1	0	0.8	0	0.8	14.1	5.9
2005-06-30	13.9	23.8	15.3	2.6	0.1	9.4	0	19.3	0	19.3	6.3	11.9
2005-07-01	3.6	1.1	24.1	8.3	14.8	2.4	5.5	8.8	5.5	8.8	0	0.9
2005-07-02	2.4	18.4	9.7	0.4	1.5	3	8.1	8.1	19.6	8.1	14	0.9
2005-07-03	8.4	4.8	1.2	7.5	6.7	10.9	3.5	0	6.1	0	13.9	23.9
2005-07-04	13.9	2.8	2.3	0.7	3.7	0.3	0.3	0	0.1	0	8.1	2.3
2005-07-05	0.3	14.9	11.6	1.8	0.6	1	0.1	26.4	4	26.4	29.5	0.2
2005-07-06	1.8	0	0.1	2.2	3.3	5	0.4	5.5	2.2	5.5	0.4	4
2005-07-07	0	4.3	0.9	2.3	5.2	3	6.8	21	19.1	21	0	3.3
2005-07-08	7.8	0.1	0.8	1.6	2.2	11.9	0.4	8.5	5.8	8.5	0	0
2005-07-09	22.3	0	13.3	2.9	7.5	14.4	4.2	12.3	2.5	12.3	3.9	4.9
2005-07-10	17.7	0	0	1.3	4.3	2.6	13	0	0	0	0.5	0
2005-07-11	6	0	0	0	2	6.8	0	0.4	0.2	0.4	0	0
2005-07-12	1.9	1.5	0	0	2.8	0	0	0	9.4	0	0.9	0.7
2005-07-13	1	5.8	0	3.4	0.6	1.1	0	0	0	0	1.8	3.1
2005-07-14	0	5.4	0	0	0	3	0	0	0	0	0	0
2005-07-15	0	10.5	0	0	0	0	0	0	5	0	0	0
2005-07-16	8.6	6.5	0	0	0.7	0	0	0	2	0	0	0
2005-07-17	4.4	22.3	0	1	0	6.2	2.8	13	0	13	0	0
2005-07-18	1.3	4.6	3.8	3.5	10.4	24.3	0.9	10.6	0	10.6	0	0
2005-07-19	26.1	3	0	18.7	0.5	15.8	1.1	0.9	1.8	0.9	1	0.2
2005-07-20	5.1	2.5	0	8	1.3	2.9	14.1	0	0	0	1.2	4.4
2005-07-21	0	8.1	9.4	0	0	0	1.7	13.8	7	13.8	0.5	0.5
2005-07-22	0	8.2	0	0	9.3	0.5	0	0	12.3	0	0	0
2005-07-23	0.1	14.2	0	0.5	2.3	1.8	0	0	0	0	0	0
2005-07-24	0	0	0.2	0	0	0.1	0	0	0	0	0.4	3.5
2005-07-25	0	8.4	0	0	0	0	0	0	10	0	0	0
2005-07-26	0.2	4.4	0	10.1	0	2.3	10.2	0	0.5	0	1	0
2005-07-27	1.3	5.9	7.6	10.9	11.1	0	7.5	0.1	0.1	0.1	12.7	19.3
2005-07-28	3.3	1.6	0	0.9	0.1	0.6	0	16.8	4	16.8	0	0
2005-07-29	9	25.5	11.7	1.5	4	6.4	9	0	2.6	0	0.9	0.5
2005-07-30	4.7	7.2	2.4	0	8.9	2.5	6.1	29.2	15.4	29.2	0	0
2005-07-31	0	2.4	0.5	0.4	0	0	0	6.3	4.7	6.3	2.6	7.3
2005-08-01	6.8	17.1	0.8	0.3	7.4	0.4	3.2	0.1	0	0.1	0.5	7.7
2005-08-02	0.9	11.5	10.7	3.2	0	0.8	0.1	8.9	0	8.9	8.7	3.4
2005-08-03	0	0.5	0	0	0	0	0	0.2	6.1	0.2	0	5.2
2005-08-04	0	0	0	0.9	1.1	7.1	0	0	0	0	0	1.8
2005-08-05	6.8	1.7	8.8	19.2	1.5	3.2	21.3	15.4	0	15.4	0.1	1.8
2005-08-06	3.1	3.3	0.5	0.6	0	0	0	6.3	4.4	6.3	0	0
2005-08-07	2.7	6.5	0	0	0	13.9	0	3	11.2	3	11.1	1.9
2005-08-08	1.9	7.2	0.4	0	14.4	8.1	0	1.1	0	1.1	20.1	7.4
2005-08-09	0.6	1.7	1.4	0	0	0	0	0	5.5	0	38.6	29.7
2005-08-10	7	0	0	13.6	1.7	15.2	0	0	6.7	0	18.4	10.6
2005-08-11	8.5	6.1	9.9	5.7	0	0	21.7	20	0.2	20	1.4	72.1
2005-08-12	0	5.7	2.8	0	0	0	6	6.9	5.1	6.9	0	5.7
2005-08-13	0	6.1	0	17.8	1	0	0	0	2.3	0	0	0
2005-08-14	0	4	0	0.1	11.6	8.6	0	0	0.3	0	8	15.5
2005-08-15	0	1.1	0	9.9	1.9	3.6	1	0	0.2	0	3.7	13.8
2005-08-16	22.9	0	0	9.2	1.6	1.5	6.8	14.3	7.3	14.3	2.2	2.1
2005-08-17	0	0	1.9	0	0	0	0	0	26.6	0	7.7	1.5
2005-08-18	12.7	0	13.9	9.7	6.9	13.6	16	9.9	3.1	9.9	0.6	0.6
2005-08-19	2.2	0.1	0.4	3.7	2.4	1.8	0.7	0.8	1.9	0.8	0	0.5
2005-08-20	2.6	3.6	0.8	11.9	0.8	10.2	4.8	0	0	0	0	0
2005-08-21	1.6	4.7	0.9	3.7	1.7	1	0.5	5.3	0.9	5.3	0	0
2005-08-22	1	0	1.1	0	0.3	3	0	0.4	0	0.4	0	0
2005-08-23	0	0	1.3	0	0	0	0	0.5	0	0.5	0	0
2005-08-24	0.1	0	0	0.3	7.5	1.8	0	0	0	0	0.7	0
2005-08-25	1.5	0	0	1.1	1.7	1	9.7	0.9	1.8	0.9	1.9	0.6
2005-08-26	1.7	1.3	0	0	2.5	3.2	0	0	0.3	0	0	0
2005-08-27	9.4	1.3	4.4	7.6	10.2	3	4.9	1	7	1	3.6	6.5
2005-08-28	0	0.4	0	0	0	0	0	0.9	0.6	0.9	0.3	5.9
2005-08-29	0	0	0	0	0.2	0.1	0	0	6	0	0	0.1
2005-08-30	3.6	0	10.5	4.8	7.2	10	10.6	0	2.7	0	0	0
2005-08-31	1.6	0.6	9.2	0	0	1.5	2.9	13.1	1.1	13.1	0	11.3
2005-09-01	0.4	0	6.4	0.2	4.8	0.8	10.2	1.5	4.2	1.5	0	0
2005-09-02	0	0	2.1	19.2	0.4	0.4	0.1	5.1	4.1	5.1	0	0
2005-09-03	2.2	0	0.2	2.9	10.3	2.5	2.7	0.5	0.4	0.5	0	0
2005-09-04	8.8	0	8.4	10.4	0.6	0.1	15.3	11	0	11	0	0
2005-09-05	1.5	0.9	1.7	11.2	0.2	1.1	0.4	0	0.1	0	4.9	3.1
2005-09-06	0	0	1.4	2.1	0.1	1.5	0	0.8	0	0.8	0	0
2005-09-07	0	0	0.6	5.7	0	0	0	5.1	1.9	5.1	1.4	0
2005-09-08	0	0	0	0	0	0	0	0	0	0	0.1	0
2005-09-09	0	0	0	0	0	0	0	0	4.7	0	0.1	0.7
2005-09-10	0	0	0	0	0	0	2.2	0	9.1	0	0	0
2005-09-11	0	0	0	0.1	0	0	1.1	6	0	6	0	0
2005-09-12	0	0	0	11	5.6	6.5	0	0	0	0	0	2
2005-09-13	13	0	0	0	0.5	0	0.1	0	0	0	0	0.2
2005-09-14	7.5	0	0	7	6.7	1.1	4.5	0	0	0	0	0
2005-09-15	3.2	0	28.8	0.8	5.3	2.9	2.3	0.1	1.9	0.1	0	0
2005-09-16	11.2	1.8	21.2	0	0.4	5.1	10.8	9.9	0	9.9	0.3	4.3
2005-09-17	0	1	0	0	0.1	1.3	0	0	0	0	1.8	6.9
2005-09-18	0.9	0.2	1	0.1	4.3	9.9	0.8	1	0.2	1	0	0
2005-09-19	6.3	0	1.9	0.5	0	2.8	20.1	0	5.6	0	0	0
2005-09-20	5.4	0	8.2	0.2	0.5	8.9	4.9	6.1	0	6.1	0	0
2005-09-21	1.4	0	4.2	0	0.3	0.3	3.9	2.2	0	2.2	0	0
2005-09-22	6.5	0	3.7	0	0	7.9	0.2	8.4	1.7	8.4	0	0
2005-09-23	3.8	0	0	0	1	2.2	0.9	0	0	0	0	0
2005-09-24	0.7	0	2.5	4.7	2.6	5	4.1	2.3	0	2.3	0.4	15.2
2005-09-25	1.2	0	4	3.3	3.3	12.7	5.2	1.8	0	1.8	0	1
2005-09-26	2.7	0	5.6	6.5	0.2	7.3	0.4	17.1	0	17.1	0	0
2005-09-27	1.9	0	3.1	4.2	0.5	1.9	0.4	10.8	20.7	10.8	0	0
2005-09-28	3.6	0	15.2	12	6	3	14.9	11	5.7	11	0	0
2005-09-29	5.9	0	8.1	5.9	4.7	0.5	17.3	11.2	0	11.2	0	0
2005-09-30	2.9	0	22.3	2.7	3	2.9	23.1	0.1	0	0.1	0	0
2005-10-01	14.7	0	27.5	2.4	3.5	7.9	8.8	25.3	0	25.3	0	0
2005-10-02	6.6	0	12.3	4.9	0.9	1.9	6.7	5	0	5	0	0
2005-10-03	0	0	0	0	0.7	0	0	5.1	0	5.1	0	0
2005-10-04	0	0	0	0	0	0	0	1.3	0	1.3	0	0
2005-10-05	0	0	0	0.1	0.1	5.6	2.9	7.7	0.4	7.7	0	0
2005-10-06	0.2	0	4.5	0.4	0	3	1.8	5.8	0.5	5.8	0	0.2
2005-10-07	0	0	0	0	0	2.4	0	0	1.7	0	0.1	0.3
2005-10-08	0.3	0	8.9	0	0	0.2	0.3	4.9	0	4.9	0.4	0.7
2005-10-09	0	0	0	0	2	2.6	0	0	0	0	0	8.3
2005-10-10	0.8	0	0	0.5	0.8	0	0	0	0	0	0	0
2005-10-11	4.4	0	0.4	0	0	1.9	0.5	6.3	0	6.3	0	0
2005-10-12	2.1	0	3.3	0	0	4.2	5.3	2.2	0	2.2	0	0
2005-10-13	0.1	0	2.5	0	0	5.5	0	4.7	0	4.7	0	0
2005-10-14	0	0	1.7	0.3	0.3	2.3	0.8	6.3	0	6.3	0	0
2005-10-15	0	0	0	0	0	1.2	0	3.3	0.5	3.3	1.3	1.4
2005-10-16	0	0	0	0	0	0	0	0	0	0	2.1	2.2
2005-10-17	0	0	0	0	0	0	0	0	0	0	0.2	0
2005-10-18	0	0	0.1	2	3.1	0	0.1	0.5	0	0.5	0	0.5
2005-10-19	0	0	2	0.6	0.2	0	2.2	0	0	0	1.5	2.7
2005-10-20	1.7	0	3.2	0.3	0.6	8	9.2	3.7	0	3.7	10.2	6.6
2005-10-21	4.9	0	8.6	0.1	3.4	12.7	4.9	11.1	0	11.1	0	0.1
2005-10-22	0	0	0	0	0	0	0	0.1	0	0.1	6.3	7
2005-10-23	0	0	0	0	0	0	0	0	1.4	0	1.4	8.2
2005-10-24	0	0	0	0	0	0	0	0	0	0	0.1	1.5
2005-10-25	0	0.1	0	0	0	0	0	0	0	0	0.7	0.9
2005-10-26	6.9	0	0	0	1	6.5	1.9	7.6	0.1	7.6	0	0
2005-10-27	0	0	0	0	0.3	0.8	0	3.4	0	3.4	0	0
2005-10-28	0.2	0	0.3	0	0	1.3	4.4	0.7	0	0.7	0.2	0.9
2005-10-29	0	0	0	0	0	0	0	0	0	0	0	0
2005-10-30	0	0.5	0	0	0	1.3	0	0	0.2	0	0	0
2005-10-31	3.4	0	0	0	0	0.8	0.3	6.1	0	6.1	0	0
2005-11-01	0.2	0	0	0	0	0	0	1.4	0	1.4	0	0
2005-11-02	0	0	0.1	0.1	0	0.3	0	0.8	0	0.8	0.4	0.3
2005-11-03	0	0	0	0.3	1.6	0.3	0	0	0	0	0	0.3
2005-11-04	0	0	0	0	0.1	0.3	0	0	0	0	0	0
2005-11-05	0	0	0	0	0.4	0.3	0	0	0	0	0	0
2005-11-06	0	0	0	0	0	0	0	0.2	0	0.2	0	0
2005-11-07	0	0	0	0	0	0	0	0	0	0	0	0
2005-11-08	0	0	0	0	0.2	0	0	0	0	0	0	0
2005-11-09	0	0	0	0	0	0	0	0	0	0	0	0
2005-11-10	0.3	0	0.2	0	0	0	0	0	0	0	0	0
2005-11-11	0	0	0	0	0	0	0	0	0	0	0	0.2
2005-11-12	0	0	0	0	0	0	0	0	0	0	0	0
2005-11-13	0	0	0	0	0	0	0	0.1	0	0.1	0	0
2005-11-14	0	0	0.1	0	0	0	0	0.2	0	0.2	0	0
2005-11-15	0	0	0	0	0	0	0.6	0	0	0	0	0
2005-11-16	0	0	0.1	0.3	0	0	0.7	0.8	0	0.8	0	0
2005-11-17	0.4	0	2.3	2	0.1	0.4	5.6	2.1	0	2.1	0.1	0.2
2005-11-18	0	0	1.1	0	0.3	0.2	0	2.1	0	2.1	0	0
2005-11-19	0	0	0	0	0	0	0	0.1	0	0.1	0	0
2005-11-20	0	0	0	0	0	0	0	0	0	0	0	0
2005-11-21	0	0	0	0	0	0	0	0	0.3	0	0	0
2005-11-22	0	0	0	0	0	0	0	0	0	0	0	0
2005-11-23	0	0	0	0	0	0	0	0	0	0	0	0
2005-11-24	0	0	0	0	0	0	0	0.5	0	0.5	0	0
2005-11-25	0	2.5	0	0	0	0.1	0	0	0	0	0	0
2005-11-26	0	0	0	0	0	0	0	0	0	0	0	0
2005-11-27	0	0	0	0	0	0	0	0	0	0	0	0
2005-11-28	0	0	0	0	0	0	0	0	0	0	0.1	0.4
2005-11-29	0	0	0	0	0	0	0	0	0	0	0	0.1
2005-11-30	0	0	0	0	0	0	0	0	1.2	0	0	0
2005-12-01	0.7	0	0	0	0	0.5	0	0	0	0	0	0
2005-12-02	0	0	0	0	0	0	0	0	0	0	0	0
2005-12-03	0	0	0	0	0	0	0	0	0.3	0	0	0
2005-12-04	0	0	0	0	0	0	0	0	0	0	0	0
2005-12-05	0	5	0	0	0	0	0	0	0	0	0	0.1
2005-12-06	0	0.1	0	0	0	0	0	0	0	0	0	0
2005-12-07	0	0	0	0	0	0	0	0	2.4	0	0	0
2005-12-08	0	0	0	0	0	0	0	0	0	0	0.1	0.8
2005-12-09	0	0	0	0	0	0	0	0	0	0	0	0
2005-12-10	0	0.1	0	0	0	0	0	0	0	0	0.9	0.5
2005-12-11	0	0	0	0	0	0	0	0	0	0	0.1	0.3
2005-12-12	0	0	0	0	0	0	0	0	0	0	0	0
2005-12-13	0	0	0	0	0	0	0	0	0	0	0	0
2005-12-14	0	0	0	0	0	0	0	0	0	0	0	0
2005-12-15	0	0.4	0	0	0	0	0	0	0	0	0	0.1
2005-12-16	0	2	0	0	0	0	0	0	0	0	0.1	0.1
2005-12-17	0	1.5	0	0	0	0	0	0	0	0	0.4	0.7
2005-12-18	0	0.1	0	0	0	0	0	0	0	0	0.2	0.5
2005-12-19	0	0	0	0	0	0	0	0	0	0	0.9	1.1
2005-12-20	0	0.1	0	0	0	0	0	0	0	0	0	0
2005-12-21	0	0	0	0	0	0	0	0	0	0	0	0
2005-12-22	0	0	0	0	0	0	0	0	0	0	0	0
2005-12-23	0	0	0	0	0	0	0	0	0	0	0	0
2005-12-24	0	0	0	0	0.5	0	0	0	0	0	0	0
2005-12-25	0	0	0	0	0	0	0	0	0	0	0	0
2005-12-26	0	0	0	0	0	0	0	0	1.1	0	0.7	0.7
2005-12-27	0	0	0	0	0	0	0	0	0	0	0	0
2005-12-28	0	0	0	0	0	0	0	0	0	0	0	0
2005-12-29	0	0.6	0	0	0.1	0	0	0	0.4	0	0	0
2005-12-30	0	0.3	0	0	0	0	0	0	0.1	0	0.1	0.9
2005-12-31	0	0.2	0	0	0	0	0	0	0	0	0.1	0.1
2006-01-01	0	0	0	0	0	0	0	0	0	0	0	0
2006-01-02	0	0	0	0	0	0	0	0	0	0	0.2	0.2
2006-01-03	0	0	0	0	0	0	0	0	0	0	0	0
2006-01-04	0	0	0	0	0	0	0	0	0	0	0	0
2006-01-05	0	1	0	0	0	0	0	0	0	0	0	0
2006-01-06	0	0	0	0	0	0	0	0	0	0	0.1	0
2006-01-07	0	0	0	0	0	0	0	0	0	0	0	0
2006-01-08	0	0	0	0	0	0	0	0	0	0	0	0
2006-01-09	0	0.1	0	0	0	0	0	0	0	0	0.8	0.6
2006-01-10	0	6.4	0	0	0	0	0	0	0	0	0	0
2006-01-11	0	0.1	0	0	0	0	0	0	0	0	0.1	0
2006-01-12	0	0	0	0	0	0	0	0	0	0	0.1	0.1
2006-01-13	0	0.1	0	0	0	0	0	0	0.1	0	0.1	0.2
2006-01-14	0	0	0	0	0	0	0	0	0	0	0	0
2006-01-15	0.2	1.7	1.3	0	0	0.1	0	1.4	0	1.4	0	0
2006-01-16	0	0.1	0	0	1	0	0	0	0	0	0	0
2006-01-17	0	0	0	0	0.1	0	0	0	0	0	0.5	0.2
2006-01-18	0	0	0	0	0.3	0	0	0	0	0	0.1	0.1
2006-01-19	0	0	0	0	0	0	0	0	0	0	0	0
2006-01-20	0	6.2	0	0	0	0	0	0	0.6	0	0	0
2006-01-21	0	0.7	0	0	0	0	0	0	0	0	0.1	0.4
2006-01-22	0	0	0	0	0	0	0	0	0	0	0.1	0.2
2006-01-23	0	0	0	0	0	0	0	0	0.1	0	0	0.1
2006-01-24	0	0	0	0	0	0	0	0	0	0	0	0
2006-01-25	0	0	0	0	0	0	0	0.5	0	0.5	0	0
2006-01-26	0	0.8	0	0	0	0	0	0	0	0	0	0
2006-01-27	0	0	0	0	0.3	0	0	0	1.2	0	0	0
2006-01-28	0	1.1	0	0	0	0	0	0	0.9	0	0	0
2006-01-29	0	0	0	0	0	0	0	0	2.3	0	0	0
2006-01-30	0	0	0	0	0.4	0	0	0	0.1	0	0	0.2
2006-01-31	0	0	0	0	0	0	0	0	0	0	0	0
2006-02-01	0	0	0	0	0	0	0	0	0	0	0	0
2006-02-02	0	3.7	0	0	0	0	0	0	0	0	0	0
2006-02-03	0	3.2	0	0	0	0	0	0	0	0	0	0
2006-02-04	0.7	0	1.7	0	0	0	0	1.4	0	1.4	0	0
2006-02-05	0.1	0	0.2	0	0	0	0	2.1	0	2.1	0	0
2006-02-06	0	1	0	0	0	0	0	0	2	0	0.3	0
2006-02-07	0	0.3	0	0	0	0.7	0	0	0	0	1.2	1.1
2006-02-08	0.5	0	0.4	0	0.7	0	0.7	0	0	0	0.2	0.4
2006-02-09	0	0	0	0	0	0	0.1	0.3	0.1	0.3	0	0
2006-02-10	0	2.6	0	0	0	0	0	0	1.3	0	0.1	0
2006-02-11	0	3.4	0	0	0	0	0	0	0	0	1.1	1.5
2006-02-12	0	5	0	0	0.6	0	0	0	0	0	0	0
2006-02-13	0.9	1	0	0	0.2	0	0.1	0	0	0	0	0
2006-02-14	2.1	0	1.1	0	0.5	2.2	0.1	0	0.9	0	0	0
2006-02-15	2.5	0.7	2.6	0	0.1	1	0.4	0.9	0	0.9	0	0
2006-02-16	1.1	0	1.9	0	1.3	1.4	2.2	1.1	0.2	1.1	0	0
2006-02-17	0	3.6	0	0	0.6	0	0.3	0.2	0	0.2	0	0
2006-02-18	1.7	0	0.1	0	0	0	0	0.2	0	0.2	0	0
2006-02-19	0	6.5	0	0	0.2	0	0	0	0	0	0	0
2006-02-20	0	1.1	0	0	0.1	0	0	0	0	0	0	0
2006-02-21	0	0.8	0	0	0	0	0	0	0.1	0	0	0
2006-02-22	0	0.8	0	0	0	0	0	0	0	0	0.1	0
2006-02-23	0	0	0	0	0	0	0	0	0	0	0	0
2006-02-24	0.5	0	0	0	0	0	0	0.3	0	0.3	0	0
2006-02-25	0	0	0	0	0	0	0	0	0	0	0.1	0
2006-02-26	0	0	0	0	0	0	0	0	0.5	0	0.1	0
2006-02-27	0	0	0	0	0	0	0	0	1.6	0	0	0
2006-02-28	0	0	0	0	0	1.2	0	1.8	5.2	1.8	0	0
2006-03-01	0	0	0.1	0	0.1	0	0	1	5.1	1	0	0
2006-03-02	0	0	0	0	0	0	0	0	12.3	0	0	0
2006-03-03	0	1.7	0	0	0	0	0	0	0.2	0	0	0
2006-03-04	0	3.8	0	0	0	0	0	0.3	0.8	0.3	0	0
2006-03-05	0	8.7	0	0	0	0	0	0	1.3	0	0	0
2006-03-06	0	0	0	0	0	0	0	0	0.3	0	0	0
2006-03-07	1.2	3	2.1	0	0.5	0	3.5	0.1	6.8	0.1	0	0
2006-03-08	0	0	0	0	0	0	0	0	0	0	0	0
2006-03-09	0	1	0	0	0	0	0	0	0.2	0	0	0
2006-03-10	0	6.9	0	0	0	0	0	0	0	0	0	0
2006-03-11	1	9.5	0	0	0.7	1.8	1.1	0	0.6	0	0	0
2006-03-12	5.1	6.9	3.3	0	0.2	8.4	0.2	13.4	5.4	13.4	0	0
2006-03-13	0	0.6	0	0.5	1.1	0	0.5	0.4	0.1	0.4	0	0
2006-03-14	0	0.8	0	0.1	0	0	1.6	0	0.1	0	0	0
2006-03-15	0.3	0	0.3	0	0	0.6	0	0	0	0	0	0
2006-03-16	1	0	0	0	0	1.7	0	0	0.1	0	0	0
2006-03-17	0	0	1.4	0	0.6	0	0.3	0.3	0	0.3	1.8	0.7
2006-03-18	0	0	0.5	0	0.3	0	2.1	2.6	0	2.6	0	0
2006-03-19	0	0	0.1	0	0	0	0	0.1	8.8	0.1	1.2	0.6
2006-03-20	0	1.8	0	0	0	0	0	0	0	0	0	0
2006-03-21	0	2.4	0	0	0	0	0	0	0	0	0	0
2006-03-22	3.1	0	1.3	0	0.3	0.6	3.3	5.1	0.7	5.1	0	0
2006-03-23	0	2.7	0	0	0	0	0	0	0	0	0	0
2006-03-24	0.4	6.3	0	0	0	0.1	0	0	6.1	0	0	0
2006-03-25	0	0	0	0	0	0	0	0.1	10	0.1	0	0
2006-03-26	0	0	0	0	0	0.3	0	0	0	0	0	0
2006-03-27	0	0	0	0	0	0	0	0	6.7	0	0	0
2006-03-28	0.1	3.9	1.1	0	0	0.4	0	0.4	15.3	0.4	0	0
2006-03-29	0.1	0	0.4	0	0	0.8	0	2.8	0.1	2.8	0	0
2006-03-30	0.8	2.3	0.5	0	0	5.5	0	2.3	0	2.3	0	0
2006-03-31	0	0.3	0	0	0	0	0	0.3	3	0.3	0	0
2006-04-01	0	3.3	0	0	0	0	0	0	1	0	0	0
2006-04-02	0.1	2	0	0	0.1	0	0.4	0	0	0	0	0
2006-04-03	1.2	9.7	0.1	0	1.2	2.4	7.8	0	0	0	0	0
2006-04-04	0.3	3	6.6	0	0.1	0.8	1.8	12.1	0.6	12.1	0	0
2006-04-05	3.7	9	9.1	0	0	1.7	3.1	4	7.1	4	0	0
2006-04-06	0	16.5	0	0	0	0	0	0	3.7	0	0	0
2006-04-07	0	8.4	0	0	0	0	0	0	0.5	0	0	0
2006-04-08	0.2	1.2	1	0	0.2	1.4	0	3.5	7.7	3.5	0	0
2006-04-09	1	14.3	0.2	0	0	0	0	2.7	13.9	2.7	2.3	4.7
2006-04-10	0	0	0	0	0	0	0	0	2.7	0	0	0
2006-04-11	0.3	0.7	0	0	0.5	0.3	1.8	0.2	0	0.2	0	0
2006-04-12	0.1	4.1	1	0.2	1.4	0	2.9	4.3	0	4.3	4.7	4.1
2006-04-13	0.2	3.8	0.3	1.7	0.1	0	2.2	8	0	8	0	0
2006-04-14	0.3	6	2	0	0.5	0	0.2	3.7	3.9	3.7	0	0
2006-04-15	0	1.2	0	0	0	0	0	0	9.7	0	0	0
2006-04-16	0	0	0	0	0	0	0	3.8	0	3.8	0	0
2006-04-17	0.5	0	0	0	0	0	0	0.5	1.1	0.5	0	0
2006-04-18	0	1.9	0	0	0	0	0	0	0	0	0	0
2006-04-19	0.8	10.3	2.2	0	0.5	0	0	4.3	0.4	4.3	0	0
2006-04-20	0	16.2	0.1	3.4	3	0.1	1	1.1	0	1.1	0	0
2006-04-21	2.4	18.9	1.6	1.3	0.1	3.4	2.5	1.2	0	1.2	0	0
2006-04-22	2	11.7	0.8	2.8	1.7	1.8	4.2	2.3	10.9	2.3	0	1.1
2006-04-23	0	0.7	0.2	2.7	0	0.4	1.5	0	0.4	0	0	0
2006-04-24	0.2	0	4.8	0.1	2.7	4.4	4.5	3.3	9.8	3.3	0	0
2006-04-25	0.2	0	0	0	0.5	0	0	0	7.5	0	0	0
2006-04-26	0.1	7.6	0.4	2.5	0.6	0	0.2	2.6	0	2.6	0	0
2006-04-27	0.3	0	0	0	0.1	0.8	0	0.2	0	0.2	0	0
2006-04-28	0	1.6	0	0	0	0.1	0	0	1.6	0	0	0
2006-04-29	0	6.9	0	0	0	0	0	0	1.6	0	0	0
2006-04-30	0	1.8	0	0	0	0	0	0	4.5	0	0	0
2006-05-01	0	2.2	0	0	0	0	0	0	3.2	0	0	0
2006-05-02	0	3.7	0	0	0	0	0.1	0	7.9	0	0	0
2006-05-03	0.9	1.1	5.3	0.4	5.7	0.4	7.8	0	0.8	0	0	0
2006-05-04	0.6	0.7	3.3	9.3	0.1	0.9	4.1	10.1	0	10.1	0	0
2006-05-05	0.1	0	7	0.2	0.1	0	5.8	5.5	0	5.5	0	0
2006-05-06	0	28.1	0	0	0	0	0.1	0	3.6	0	0	0
2006-05-07	0	0.5	0	0	0.1	0	0	0	2.8	0	1.7	8.7
2006-05-08	0	0.7	0	0	1.5	0	0	0	1.9	0	0	0
2006-05-09	1.6	8.2	9.1	1.1	1	3.3	0.7	3.5	5.3	3.5	0	0
2006-05-10	0	7.2	12	0	1	0	2.5	0	13.3	0	0	0
2006-05-11	9	6	7.7	4.5	0.7	1.6	12.2	6.4	12.5	6.4	0	0
2006-05-12	4.4	0.2	11.7	0	0.1	3.4	3.4	12.9	4.1	12.9	0	0
2006-05-13	0.3	11.2	0.8	0	0	0.2	0	4	0	4	0	0
2006-05-14	0	3.1	0.6	0	0	0	0	0.4	4.4	0.4	0	0
2006-05-15	0	3.9	0	0	0	0	0	0	2	0	0	0
2006-05-16	0	0	0	0	0	0	0	0	4.4	0	0	0.4
2006-05-17	0	0	0.1	0	0	0.7	0	0	2.9	0	0	0
2006-05-18	0	0	6.2	0	0	0	0	0	4.5	0	0	0
2006-05-19	0	1.7	0	0.8	1	5.5	4.1	0	0	0	0	3.3
2006-05-20	19.2	0	3.1	3.9	0.3	3.2	17.3	3.6	0	3.6	0	0
2006-05-21	0	34.3	0	0	0	0	0	0	22.2	0	6.9	10.1
2006-05-22	0	3.2	0	0	0	0	0	0	2	0	0.5	2.3
2006-05-23	2.9	5.5	1.2	0	1	2.5	0	3.5	10.4	3.5	2.2	1.1
2006-05-24	0.6	1.1	0	0	0	0.7	0	1	4.5	1	0	0
2006-05-25	0.2	0	0.9	0	0.4	0.4	0	0	0.5	0	0	0.2
2006-05-26	0	0	0	0	0	0	0	0	12.2	0	0.7	3
2006-05-27	0.7	0	0	0	0	8.6	0	1.4	0	1.4	0	0
2006-05-28	0	8.4	0	0.2	0.1	0.4	0.6	3.3	4.4	3.3	0	0.5
2006-05-29	0	14.4	0	0	0	0	0	0.1	0.8	0.1	0	6.4
2006-05-30	1.1	11.5	0	0	0	4.4	0	1.2	2.4	1.2	0	0
2006-05-31	0	2.2	0	0	0	1.1	0	5.5	0	5.5	0.1	0
2006-06-01	6	1	0.2	0	2	6.1	1.3	3	10.4	3	0	0
2006-06-02	10.8	0.1	0.5	3.9	6.4	3.1	3.3	0	3.9	0	0	0
2006-06-03	0.3	0	1.4	0.4	0	5.7	0	1.1	7	1.1	0	0
2006-06-04	6.2	0	0	0	3.3	3	4.9	7.6	4.4	7.6	0	0.5
2006-06-05	4.9	0	15.8	1.6	11	6.6	2.6	1.7	8.7	1.7	0	0
2006-06-06	8.9	0	1.8	0.1	0	5.3	3.7	0.5	7.4	0.5	0	0.3
2006-06-07	2.7	0	1.7	2.1	6	5.1	10.9	9.7	9.7	9.7	1.1	2.1
2006-06-08	0.3	0	0.4	0.5	0	0.7	0	0.4	4.8	0.4	0.7	0.2
2006-06-09	0.1	0	0.9	1.2	0	0	4.4	4	0	4	0	8.6
2006-06-10	0	0	0	0	0	4.9	0	0	13.6	0	1.4	3.5
2006-06-11	2.5	0	0	0	0	3.8	0.2	1	26.6	1	3.5	7.7
2006-06-12	7.7	0	11.4	12.9	0.3	9.9	3	5.6	0.8	5.6	0.5	0.7
2006-06-13	2.7	8.5	4.3	1.7	0.1	3	2.8	5.6	5.8	5.6	0	0
2006-06-14	1.3	13.5	0	0	1.3	10.9	0	1.8	3.4	1.8	1.9	0.5
2006-06-15	3.4	0.3	0	0	2.2	8.4	0	1.1	4.1	1.1	0	0
2006-06-16	1.8	0	0	0	0.2	2.3	0	0	3.7	0	0	11.3
2006-06-17	9.5	0.2	0	0	1.6	6.9	0	0	3.4	0	0	0
2006-06-18	10.9	6.1	0	2.6	2.6	18.1	4.7	0	0.4	0	14.9	1.4
2006-06-19	12.1	7.6	2.3	5	4.3	5.4	7.4	0	2.6	0	8.9	21
2006-06-20	18.2	19.4	6.9	0.7	1.5	5.2	9.6	11.7	0	11.7	8.2	8.1
2006-06-21	9.2	0	24.2	3.4	3.5	27.2	2.2	6.8	0.1	6.8	3	7.3
2006-06-22	0.2	27.6	4.1	1.3	0	0	0.2	19.4	4.1	19.4	0	0
2006-06-23	0	7.2	0	0	0	0	0	2	4.2	2	0.4	0
2006-06-24	0	3.5	0	0	0	0.2	0	0	0.9	0	26.1	20.8
2006-06-25	3.6	0	0	0	3.6	1.3	0	0	4.6	0	0	0
2006-06-26	5.7	8.6	2.5	0.5	0.3	1.6	5.5	3.2	2.2	3.2	0	0
2006-06-27	0.8	18.2	0	0	4	2	1.7	0	0.2	0	0.2	0
2006-06-28	1.3	10.8	0.8	1.6	0.3	2.3	1.5	1	0	1	0	0
2006-06-29	9	1.2	1.6	11.7	3.4	5.5	7.5	13.5	1.5	13.5	0	0
2006-06-30	0	6.3	1.4	0	0	0	0.2	2.9	4.6	2.9	2	0.5
2006-07-01	4.3	12.9	10	0.3	18.6	4	29	0	0	0	5.8	0
2006-07-02	9.1	8.1	19	0	2.1	4.2	0.1	12.2	4	12.2	0	6.1
2006-07-03	2.6	5.2	4.1	5.3	7.3	6.4	4.1	4.2	11.5	4.2	0.2	1.2
2006-07-04	0	0	0.1	0	0	0	0.1	0	0.7	0	0	0
2006-07-05	0.1	3.5	0	14.5	16.4	1.5	0	0	0	0	0	0
2006-07-06	3.3	10.6	14.2	2.1	4.3	0.1	11.8	11.8	0	11.8	6.7	6.8
2006-07-07	3.2	9.9	0	20.5	1.1	3.7	3	0.4	0	0.4	31	6.7
2006-07-08	0.2	0.3	0.6	12	0.3	0.1	0	0.9	7.1	0.9	1.3	5.2
2006-07-09	2.5	0.9	0	0.3	2.2	3	0	0.6	9.5	0.6	0	3.1
2006-07-10	2.2	0	3.9	1.5	0	2	0.8	3.4	17.1	3.4	0	0
2006-07-11	2.4	2.1	1.2	0	0	0.3	0	2.2	7.4	2.2	0	0
2006-07-12	26.2	2.3	0	0	0	0.5	0	0	0.1	0	0	0
2006-07-13	17.3	0.3	0.1	0	5.8	0.8	2	4.1	0	4.1	0	0
2006-07-14	0	2.7	0	0.3	0	0	0.3	0	0	0	0	0
2006-07-15	0	0	0	0	0.6	0	4.4	0	0.1	0	0	0
2006-07-16	0.1	0.1	0	9.4	0	0	0	0	2.5	0	0	0.2
2006-07-17	0	0	0	0	0	0	0	0	0.2	0	7.6	0
2006-07-18	0	0	0	15.9	0.1	0	0	0	0	0	1	8.1
2006-07-19	0	0	0	0	0	0	0	0	0	0	11	15.7
2006-07-20	0	0	0	0.7	0.4	10	0.5	0	7.8	0	6.7	3.2
2006-07-21	3.7	0	0	28.9	1.6	1.6	19.1	0	0	0	1	6.3
2006-07-22	0.4	0.2	7.5	7.1	5.7	9.7	4.8	12	1.3	12	1.6	2
2006-07-23	1.3	3.3	8.8	0	0	0	0.1	7.6	1.5	7.6	6.4	0
2006-07-24	0	1.7	0.6	0.4	0	0	0.3	0	0.5	0	3.7	0
2006-07-25	0	33.6	0	0	0	0	0	0	0	0	0	0
2006-07-26	0	23.8	0	0	0	0	0	0	5.8	0	2.5	2.1
2006-07-27	0	9.7	0	5.3	6.1	0.2	0	0	1.6	0	17.1	3.7
2006-07-28	7	7.1	0	0.9	0.6	2.6	1.7	0	0.2	0	2.2	9.6
2006-07-29	0.8	2.9	0.6	0	0.3	3.1	10.9	3.6	5	3.6	3	23.8
2006-07-30	14.6	4.3	0	0	2.1	1.4	9	1.8	0	1.8	0	0.2
2006-07-31	0.2	0	9.2	16.8	0	0.1	10.7	13	0	13	0	0
2006-08-01	0.1	6.9	0.2	0	0	0	0.4	0.5	0	0.5	0	0
2006-08-02	0	2.7	0	0	0	1	0	0	2.4	0	0	0.6
2006-08-03	0	2.3	0	0	0	0	0	0	9.8	0	11.7	10.5
2006-08-04	0.5	3.7	0	0	0	0	0	0	6.2	0	0.6	0
2006-08-05	0	3.4	5.7	0	0	0	0	1.4	1.6	1.4	0	7
2006-08-06	0	1.8	0	0	0	0	0	0	0	0	6.7	3
2006-08-07	0	2.2	0	0	0	0	0	0	0	0	5.5	0.9
2006-08-08	0	0.9	0	0	0	0	0	0	0	0	0.1	0.4
2006-08-09	0	0	0	0	0	0	0.1	0	0	0	16.5	2.6
2006-08-10	0	0	0	0	0	0	0	0	0.1	0	31.6	6.5
2006-08-11	0.9	1.7	0	20.3	0	0	0	0	0	0	26.8	35.7
2006-08-12	0	0	0	1.3	12.3	1.5	1.3	0	1.4	0	4.6	3.4
2006-08-13	1.9	6.7	0	1.3	10.5	5.8	3	0	2.5	0	7.4	3
2006-08-14	0.3	0	0	1.8	0	29.4	9.4	0	4.7	0	0	0
2006-08-15	0.2	0	7.5	0	19.7	0.8	0	0.3	4.3	0.3	0	0
2006-08-16	0	0	0	0.8	0.4	9.4	0	0	7	0	0	0
2006-08-17	0.9	5	0	10	4.6	9.5	0.5	2	15.5	2	0	0
2006-08-18	1.4	3.2	0.2	1	2.1	0	22.8	25.4	7.2	25.4	0	0
2006-08-19	4.6	0	12.3	1.9	3.1	0.9	1.8	9.3	8.4	9.3	0	0
2006-08-20	9.8	0	0.3	1.9	0.2	7.9	11.4	8.9	6.8	8.9	0	0
2006-08-21	0.4	0	0	0	0	0	0	0	0.6	0	0	0
2006-08-22	10	0	0	1.3	5.8	5.3	6	0.8	0	0.8	0	7.2
2006-08-23	3.7	0.2	6	0.8	0	0	2.9	13.8	0	13.8	0	0.6
2006-08-24	12.2	0.1	0	3.7	4	2.3	2.5	1.8	1	1.8	0	0
2006-08-25	0	0.6	12.2	0	0	0	1	12	0	12	0	0
2006-08-26	5.4	0	0	0	1.4	13.7	4	0	2	0	0	0
2006-08-27	7.2	0	32.7	0	0.3	0.3	3.5	10.5	1.3	10.5	0.2	0
2006-08-28	3.5	0.7	19.8	0.6	0	4.5	0.3	28	0	28	0	1.8
2006-08-29	12.1	0.1	0.1	3.9	16.7	9.4	12	2.7	0	2.7	0	0
2006-08-30	1.8	0	0	0.8	6.3	0.2	3.6	0	1.1	0	0	0
2006-08-31	0.4	0	5.2	27.5	4.9	0	12.6	0	0.4	0	0	0
2006-09-01	7.1	0	3.6	3.9	3.7	1.9	13.6	1.5	1.1	1.5	0.1	0
2006-09-02	2	0	0	0.2	1.6	10.6	5.4	1.6	0	1.6	0	0
2006-09-03	0.2	0	2.9	0.5	0	0	0	1.8	10.9	1.8	0	0
2006-09-04	0	0	2	0	3.9	0.3	0.1	8.3	0	8.3	0	2.5
2006-09-05	0.6	0	0	0	0	1.3	0	0	0	0	2.3	3.2
2006-09-06	0	0	0.1	0.1	1.8	1.1	7.5	4.3	0.9	4.3	1.1	1.4
2006-09-07	0	0	0	0	3.4	0.5	0	2.9	2	2.9	0	0
2006-09-08	0	0	0.6	0	0	0	0	3.1	6.7	3.1	0	0
2006-09-09	0	0	0.3	1.2	0	0	0.1	0	8.9	0	14.6	7.1
2006-09-10	0	0	2.7	0	0	0	0	5.3	0.3	5.3	0	0
2006-09-11	0	0	0.1	0	0	0	0	0	1	0	0	0
2006-09-12	0	0	0	0	0	0.6	0	5.7	2.6	5.7	0	0.1
2006-09-13	0.5	0	0.2	9.5	2.5	6.9	2.5	2.1	6.7	2.1	3.3	4
2006-09-14	0	0	1.6	0	0	0	0	0.1	0.4	0.1	2.3	3.6
2006-09-15	0	0	0	0	0	0	0	0	0	0	0	0
2006-09-16	0	0	0	0	2.5	0	0	0	0	0	0	0
2006-09-17	1	0.1	3.9	10.3	5.2	1.5	2.5	6.1	0.1	6.1	5.5	2
2006-09-18	0	0.6	0	0.9	0	0	0	0	0.1	0	0.1	1
2006-09-19	0	0	0	0	0	0	0	0	1.5	0	0	0
2006-09-20	0	1.5	0	0	0	0	0	0	0.9	0	0.1	2.3
2006-09-21	0	1.4	0	0	0.3	0	0	0	1.9	0	0	0
2006-09-22	6.2	0	2.4	0.4	0.7	5	0.5	2.2	0	2.2	12.8	5.4
2006-09-23	0.7	0.8	1.6	0	1	0	2.6	0.4	0.1	0.4	0	0
2006-09-24	4.5	0.6	21.8	0.7	0.4	4.3	10.2	9.1	0	9.1	0.2	0.9
2006-09-25	3.9	0	5.4	11.2	9.2	2.4	3	10.1	0	10.1	0	4.8
2006-09-26	3.7	0.1	24.3	2.8	5.2	7.2	4.1	21.6	0	21.6	0	0
2006-09-27	4.7	0	2.1	0.3	1	5	2.2	5.9	0	5.9	0.2	0
2006-09-28	1.4	0.6	3	3.2	2.3	2.7	4.4	2.3	0	2.3	0	0
2006-09-29	1.9	0.5	2.8	14	4.5	0.7	3.4	8.1	0	8.1	0	0
2006-09-30	1.6	0	0	0	0.3	1	0	0	0	0	0	0
2006-10-01	0.1	0	0.2	0	0	2	0	5.2	0	5.2	11.9	7.1
2006-10-02	0	0	0	0	0.9	1.1	0.1	3.9	0	3.9	0.5	0
2006-10-03	0	0	0.2	0	0	5.3	1.3	0.9	0.1	0.9	0	0.3
2006-10-04	6.8	0	0	1.3	0.1	0.8	0.6	8.3	0.1	8.3	0	0
2006-10-05	1.4	0	3.9	0	0	2.1	0.5	4.9	0	4.9	0	0.3
2006-10-06	3.5	0	2.5	0.7	0	0.1	0.2	6.5	0	6.5	0	0
2006-10-07	0	0	0	0.5	0.2	0.5	1.6	0	0	0	0	0
2006-10-08	0	0	1.4	0	0	0	0	1.6	0	1.6	0	0
2006-10-09	0	2.3	0	0	0	0	0	0	0	0	1.2	5.9
2006-10-10	0.1	0.4	0	0	1.9	0.1	0.4	0	0	0	0	0
2006-10-11	0	0	2.8	0	0	0	0.1	0	0	0	0	0
2006-10-12	0.2	0.5	0	0	0	0.2	0	0	0	0	0	0
2006-10-13	0	0	6	0	0	0	0	5.6	0	5.6	15.3	1.5
2006-10-14	0	0	0	0	0	0.6	0	0	0	0	31.5	24.2
2006-10-15	0.3	0	0	0.4	0.3	0.8	0	0.1	0	0.1	0.7	4.1
2006-10-16	0.6	0	1.1	0.2	3.1	4.5	4.3	0.6	0	0.6	0	0
2006-10-17	0.3	0	6.3	0	0	1.2	5.5	0.1	5.6	0.1	0.2	0.2
2006-10-18	1.4	0.1	4	0.2	0	1.4	5.8	10.2	0	10.2	0.6	4.7
2006-10-19	0	0	0	0	0	0	0	0	1.6	0	0	0.7
2006-10-20	0	0	0.2	0	0	0	0.3	0	3.4	0	0	0
2006-10-21	0	0	0	0	0.2	0	0.1	0	2	0	0	0
2006-10-22	0	0	6.5	0	0.9	0.1	0	5.3	0	5.3	6.6	2.8
2006-10-23	0	0.5	5.9	3.1	1.2	0	0.8	0.1	0	0.1	0.3	0.9
2006-10-24	0	0	3.1	0	0	3.4	6.1	0.4	0	0.4	0.1	0.9
2006-10-25	0	0	2.3	0	0	0	0	5.7	0	5.7	0	0
2006-10-26	0	0	0	0	0	0	0	0	0	0	0	0
2006-10-27	0	0	0	0	0	0	0	0	0	0	0	0
2006-10-28	0.6	0	0	0	0.2	0	0	0	0	0	0.3	0.4
2006-10-29	0.5	0.6	0.7	0.6	0.3	0.1	5.3	0.1	0	0.1	0	0
2006-10-30	0	0	0	0	0	0	0	0	0	0	0	0.2
2006-10-31	0	0	0	0	0	0	0	0	0	0	0	0
2006-11-01	0	0	0	0	0	0	0	0	0	0	0	0
2006-11-02	0	0.2	0	0	0	0	0	0	0	0	0	0
2006-11-03	0	0	0	0	0	0	0	0	0	0	0	0
2006-11-04	0	0	0	0	0	0	0	0	0	0	0	0
2006-11-05	0	0	0	0	0	0	0	0	0	0	0	0
2006-11-06	0	0	0	0	0	0	0	0	0	0	1.2	2.4
2006-11-07	0	0	0	0	0	0	0	0	0	0	0.2	0.2
2006-11-08	0	0.1	0	0	0	0	0	0	0	0	0.4	0.5
2006-11-09	0	0	0	0	0	0	0	0	0	0	0	0
2006-11-10	0	0	0	0	0	0	0	0	0	0	0	0
2006-11-11	0	0	0	0	0	0	0	0	0	0	0	0
2006-11-12	0	0	0	0	0	0	0	0.3	0	0.3	0	0.1
2006-11-13	0	0.2	0	0	0	0	0	0.9	0	0.9	0	0
2006-11-14	0	1.3	0	0	0.3	0	0	0	0.5	0	0.6	0.3
2006-11-15	0.9	1.1	0	0	0	0.7	0.2	0	0.1	0	1.4	2.6
2006-11-16	0	0.4	0	0	0	0	0	0	0	0	0	0.1
2006-11-17	1	0	0	0	0.2	1.4	0	0	0	0	0.1	0.7
2006-11-18	0	1.5	3.5	0	0.4	0	0	2.6	0	2.6	0	0
2006-11-19	0	0	0	0	0	0	0	0	0	0	0	0
2006-11-20	3.1	0	0.8	0	0	2.5	5.8	0	0	0	0	0
2006-11-21	0	0	0	0	0.2	0.8	0	2	0	2	0	0
2006-11-22	0	0.4	0	0	0	0	0	0.6	0	0.6	0	0
2006-11-23	2	0	0	0	0.1	0.4	0	0	0	0	0	0
2006-11-24	0	0	0.7	0	0	0	0.6	2.8	0	2.8	0.1	0
2006-11-25	0	0	0	0	0	0	0	2.4	0	2.4	0.1	0.4
2006-11-26	0	0	2	0	0.1	0	2.9	1	0	1	0	0
2006-11-27	0.2	0	1.5	0	0	0	0	0	0	0	0.1	0
2006-11-28	1.1	0	1	0	0.7	2.3	0.2	0.2	0	0.2	1	0.5
2006-11-29	0	0	0.2	0	0	0	0	0.3	0	0.3	0	0
2006-11-30	0	0	0	0	0	0	0	0	0	0	0	0
2006-12-01	0	0	0	0	0	0	0	0	0	0	0.1	0
2006-12-02	0	0	0	0	0	0	0	0	0	0	0	0
2006-12-03	0	0	0	0	0	0	0	0	0	0	0.1	0
2006-12-04	0	0	0	0	0	0	0	0	0	0	0	0
2006-12-05	0	0	0	0	0	0	0	0	0	0	0	0
2006-12-06	0	0	0	0	0	0	0	0	0.7	0	1.5	0.9
2006-12-07	0	0	0	0	0	0	0	0	0	0	0	0
2006-12-08	0	0	0	0	0	0	0.4	0.2	0	0.2	0.5	0
2006-12-09	0.3	0.2	3	0	0	0	0	4.5	0	4.5	0	0
2006-12-10	0	5.6	0.2	0	0	0	0	0	0	0	0.3	0
2006-12-11	0	0	0	0	0	0	0	0	0	0	2.7	0.9
2006-12-12	1.2	0	0.4	2.3	2	1.9	3	0.3	0	0.3	0	0.9
2006-12-13	0	0	0	0	0	0	0	0.2	0	0.2	0	0.3
2006-12-14	0.4	2.2	0	0	0	0	0	0	0	0	0	0
2006-12-15	0.4	0.5	0	0	0.7	0	0	0	0	0	0	0
2006-12-16	0	0	0	0	0	0	0	0	0	0	0	0.6
2006-12-17	0	1.3	0	0	0	0	0	0	0	0	0	0
2006-12-18	0	0.3	0	0	0.2	0	0	0	0	0	1.6	1.6
2006-12-19	0	0.4	0	0	0	0	0	0	0	0	0	0
2006-12-20	0	0	0	0	0	0	0	0	0	0	0	0
2006-12-21	0	0	0	0	0	0	0	0	0	0	0.1	0.1
2006-12-22	0	0	0	0	0.6	0.1	0	0	0	0	0	0.5
2006-12-23	0.6	0	0.3	0	0.2	1	0.1	0.2	0	0.2	0	0.2
2006-12-24	0	0	0	0	0	0	0	0	0.4	0	0	0.3
2006-12-25	0	0	0	0	0	0	0	0	0	0	0	0
2006-12-26	0	0	0	0	0	0	0	0	0	0	0.1	0.3
2006-12-27	0	0	0	0	0	0	0	0	0	0	0.2	0
2006-12-28	0.7	0	0	0	0.4	0.1	0	0	0	0	2	2.7
2006-12-29	0	0	0.1	0	0.7	0	0.2	0.1	0	0.1	0	0.3
2006-12-30	0	0	0	0	0	0	0	0	0	0	0	0
2006-12-31	0.7	0	0	0	0	0.1	0	0	0	0	0	0
2007-01-01	0.3	0	0	0	0.6	0	0.2	0	0.6	0	0.7	0
2007-01-02	0	0	0	0	0.2	0	0.4	0	0	0	0.5	0.3
2007-01-03	0	0.3	0	0	0	0	0	0	1	0	0.3	0.5
2007-01-04	0	1.8	0	0	0	0	0	0	1.4	0	1.4	2.2
2007-01-05	0	1.5	0	0	0	0	0	0	0	0	0	0
2007-01-06	0	2.5	0	0	0	0	0	0	0	0	0	0
2007-01-07	0	0	0	0	0	0	0	0	0	0	0	0
2007-01-08	0	0	0	0	0	0	0	0	0	0	0	0
2007-01-09	0	0	0	0	0	0	0	0	0	0	0	0
2007-01-10	0	0	0	0	0	0	0	0	0	0	0	0
2007-01-11	0	0	0	0	0	0	0	0	0	0	0	0.1
2007-01-12	0	0.1	0.2	0	0	0	0	0	0	0	0	0
2007-01-13	0.3	0.1	0	0	0	0	0	0.2	0	0.2	0	0
2007-01-14	0.3	10.1	0	0	0	0	1.6	1.8	0.1	1.8	0	0
2007-01-15	0.4	3.7	0.4	0	0	0	2.5	0.7	0	0.7	0.3	0
2007-01-16	0	0	0.2	0	0	0	0	2	0.1	2	0	0
2007-01-17	0	0	0	0	0	0	0	0.1	0	0.1	0	0
2007-01-18	2.3	0	0.8	0	0	1.1	0	0.4	0	0.4	0.4	0.3
2007-01-19	0	0	0	0	0	0	0	0	0.6	0	0.5	0.2
2007-01-20	0	0	0	0	0	0	0	0	0	0	0	0
2007-01-21	0	4	0	0	0	0	0	0	0	0	0	0.3
2007-01-22	1	3.4	0	0	0	0	0.9	0.7	0	0.7	0	0
2007-01-23	0	1	0	0	0	0	0	0	0	0	0	0
2007-01-24	0	3.4	0	0	0	0	0	0	0	0	0	0
2007-01-25	0	0	0	0	0	0	0	0	0	0	1.5	1.2
2007-01-26	0	0	0	0	0	0.1	0	0	0	0	0	0
2007-01-27	0	0	0	0	0	0	0	0	0	0	0	0
2007-01-28	0	0	0	0	0	0	0	0	0	0	0	0
2007-01-29	0	0	0	0	0	0	0	0	0	0	0	0
2007-01-30	0	0	0	0	0	0	0	0	0	0	0	0
2007-01-31	0	0	0	0	0	0	0	0	0	0	0	0
2007-02-01	0	0	0	0	0	0	0	0	0.3	0	0	0.1
2007-02-02	0.5	0.7	0	0	0	0	0	0	0	0	0.1	0
2007-02-03	0	0	0	0	0	0	0	0	0	0	0	0
2007-02-04	0	1.8	0	0	0	0	0	0	0	0	0	0
2007-02-05	0	0.5	0	0	0	0	0	0	0	0	0	0
2007-02-06	0.1	0.3	0	0	0.1	0.1	0	0.1	0	0.1	0	0
2007-02-07	0	4.8	0	0	0	0	0	0	0	0	0	0.1
2007-02-08	0	0	1.1	0	0	1.1	0	0.7	0	0.7	0.2	1.2
2007-02-09	0.7	0	4.7	0	0	0	0	2	0	2	0	0
2007-02-10	0	0	0	0	0	0	0	0	0	0	0	0.3
2007-02-11	0.4	0	0	0	0.2	0	0	0	0	0	0	0
2007-02-12	0	0	0	0	1.9	0	0	0	0	0	0	0
2007-02-13	4	0	0.2	1	0.4	0	2.6	5.9	0	5.9	0.8	0.4
2007-02-14	3.2	0	0.1	0	0	0	0	0	0	0	0	0
2007-02-15	0.2	0	0	0	0.9	0	0	1.6	0	1.6	0	0
2007-02-16	2.1	0	10.1	1.9	2	0	0.3	5.6	0	5.6	0	0
2007-02-17	0.7	0	0.9	0	0.7	0	0.5	1.1	0	1.1	0	0
2007-02-18	0.1	0	0	0	0.3	0	0.3	0	0	0	0	0
2007-02-19	0.7	0.1	0	0	0	0	0	0	0	0	0	0
2007-02-20	0.2	0	0	0	0.1	0	0	0	0	0	0	0
2007-02-21	0	7.2	0	0	0	0	0	0	0.3	0	0	0
2007-02-22	0	0	0	0	0	0	0	0	1.9	0	0	0
2007-02-23	0	2.9	0	0	0	0	0	0	0	0	0	0
2007-02-24	0	4.5	0	0	0	0	0	0	0	0	0	0
2007-02-25	0	2.7	0	0	0	0	0	0	0	0	1.9	1.9
2007-02-26	0	0	0	0	0	0.1	0.3	0	0.6	0	0	0
2007-02-27	0	0	0	0	0	0	0	0	2.9	0	0	0
2007-02-28	0	0	0	0	0	0	0	0	0	0	0	0
2007-03-01	0	0	0	0	0	0	0	0	2.7	0	0.1	0
2007-03-02	0	0	0	0.2	0.3	0.6	0	0	2.6	0	0	0
2007-03-03	3.3	1.2	0.2	1.2	0.6	0.5	2.4	1.8	0.5	1.8	0	0
2007-03-04	0.9	0	0	0	0	0	0	0	0	0	0	0
2007-03-05	0.2	0	0.5	0	0	0	0	0.2	0	0.2	0	0
2007-03-06	0	0	0.9	0	0	0	0	1.5	0	1.5	0	0
2007-03-07	0.1	3.2	1.6	0	0	0	2.7	0.2	5.4	0.2	0	0
2007-03-08	0.3	1.2	2.1	0	0	2	0.6	2	6.3	2	0	0
2007-03-09	0	0	0	0	0	0	0	0	0	0	0.1	0
2007-03-10	0	4.8	0	0	0	0	0	0	0	0	0	0.2
2007-03-11	0	15.1	0	0	0.1	0.1	0	0	0	0	0	0
2007-03-12	0	0	0.1	0	0.6	0	1.3	0	0	0	0	0
2007-03-13	0	0	0	0	0	0	0	0	0	0	0.1	0
2007-03-14	0.1	1.2	0	0	0	0	0	0	2.7	0	0	0
2007-03-15	0.3	0	0	6.7	11.1	3.3	1	0.1	1	0.1	0	0
2007-03-16	2.9	0	5.7	0.1	0.2	0.4	0.9	4.2	0	4.2	0	0
2007-03-17	1.6	2.2	2.4	0	0	0	0.4	2.8	0	2.8	0.3	0.3
2007-03-18	0	0	0	0	0	0.1	0	0	0.1	0	0.4	0
2007-03-19	0	0	0	0.2	0	0	0	0	0.3	0	0.2	0.3
2007-03-20	0	0	0	0	0	0	0	0	0	0	0	0
2007-03-21	0	1.9	0	0	0	0	0	0	5.9	0	0	0.3
2007-03-22	0.5	3.5	0.1	1.1	4.4	0	0.4	0.8	0.7	0.8	0	0
2007-03-23	2.4	18.2	1.6	0	0.1	0	3	0.3	4.9	0.3	0	0
2007-03-24	0	1.8	0	0	0	0.1	0.1	3.3	1.5	3.3	0	0
2007-03-25	0.1	13.8	0	0	0	0	0	0.1	2.8	0.1	0.1	0.3
2007-03-26	0.6	6.5	0.7	0	0.7	0.7	0	3.5	3.2	3.5	0	0.1
2007-03-27	0	0	0	0	0	0	0	0	0	0	0	0.3
2007-03-28	0	0	0	0	0	0	0	0	0	0	0	0
2007-03-29	0	6.8	0	0	0	0	0	0	0	0	0	0
2007-03-30	0	1.9	0	0	0	0	0	0	0	0	0	0
2007-03-31	0	10.1	0	0	0	0	0	0	0	0	0	0
2007-04-01	0	4.9	0	0	0	0	0	0	0	0	0	0
2007-04-02	0	7.5	0	0	0	0	0	0	1.3	0	0	0
2007-04-03	0	3.4	0.1	0	0	0	0	0	8.1	0	0	0
2007-04-04	0	0	0.8	0	0.1	0	0	1.7	0	1.7	0.1	0.1
2007-04-05	0	2.8	0	0	0	0	0	0	0	0	0	0
2007-04-06	0.1	0	0	0	0	0	0	1.8	0	1.8	0.2	0.6
2007-04-07	0	11.8	1.2	0	0	0	0	2.7	6.5	2.7	0	0
2007-04-08	0	2.2	0.2	0	0	0.7	0	0.8	5.2	0.8	0	0.9
2007-04-09	1.1	1.5	0.1	0	0	0	0	0.1	11.1	0.1	0	0
2007-04-10	0	10.6	0	0	0	0	0	0	0.5	0	0.1	0.8
2007-04-11	0	18.9	0	0	0	0	0	0	4.4	0	0.1	0.3
2007-04-12	0	3.7	0	0	0	0	0	0	3.7	0	0	0
2007-04-13	0	0	0	0	0	0.5	0	0.7	4.8	0.7	0	0
2007-04-14	0	0	0	0	0	0	0	0	0	0	0.2	0
2007-04-15	0	2.2	0	0	0	0	0.6	0	0	0	6.5	0.2
2007-04-16	0	3.9	0	0	0	0	0	0	0	0	0	2.4
2007-04-17	0	36.4	0	0	0	0	0.5	0.3	0	0.3	0	0
2007-04-18	0	11.4	0	0	0	0	0	0	0.5	0	0	0
2007-04-19	0	20.7	0	0	0	0	0	0	1.1	0	0	0
2007-04-20	0	3.5	1	0	0	0.2	0.1	0	0.5	0	0	0
2007-04-21	0.8	8.3	3.6	1.9	0.9	4.3	5.9	0.3	10.3	0.3	0	0
2007-04-22	0	0.4	0.2	0	0	0.8	0	0	4	0	0	0
2007-04-23	0	0	19.3	0	0	0	0	15.9	0	15.9	0	0
2007-04-24	0	0.3	0.2	0	0	0	0	0	0	0	0	0
2007-04-25	0.9	5.2	0	0	0	0.6	2.7	6	2	6	0	5.4
2007-04-26	1.1	1.8	1.4	0	0.1	0	2	17	2.1	17	0	0
2007-04-27	8.2	0	0.7	0	0	0.5	0	0.3	0	0.3	0	0
2007-04-28	0.2	7.7	0.5	0	0.1	0.4	1.4	2.1	0	2.1	0	0
2007-04-29	0	0	0	0	0	0	0	0	0	0	0	0
2007-04-30	0	7.6	0	0	0	0	0	0	1.9	0	0	0
2007-05-01	0	3.6	0	0	0	0	0	0	7.3	0	0	0
2007-05-02	0	18.5	0	0	0	0	0	0	8.9	0	0	0
2007-05-03	0	0	0.7	0	0	0	1	2.5	8.4	2.5	0	0
2007-05-04	0	11.8	0	0	0	0	0	0.1	0	0.1	0	0
2007-05-05	0	9.3	0	0	0	0	0	0	0.1	0	0	0
2007-05-06	0	0	0	0	0	0	0	0	4.7	0	0	0
2007-05-07	6.1	6.6	1.3	0	0	0	0	5.3	11.4	5.3	0	0
2007-05-08	4.2	3	0.1	0.7	0.8	3.6	0.5	4.8	1.7	4.8	0	0
2007-05-09	0	7.3	0	0	0.3	0	0.2	1	0	1	0	0
2007-05-10	10	1	2.1	15.1	6.2	6.2	4.3	3.4	12.3	3.4	0	1.3
2007-05-11	5.4	1.5	12.6	1	0	0	5.8	8.8	9.4	8.8	0	0
2007-05-12	0	6	0	0	0	0	0	0	3.1	0	0	0
2007-05-13	0	1.9	0	0	0.4	0.3	0	0	9.6	0	0	0
2007-05-14	2.6	0	0.9	4.4	8	5.3	1	0.7	2.9	0.7	0.1	0.2
2007-05-15	0	7.7	0	0	0	0	0	0.2	7.7	0.2	1	0.1
2007-05-16	0	6.3	0	0	0	5	0	2.3	3.1	2.3	0.6	0.5
2007-05-17	4.4	3.7	0	0	0	13.8	0	3.1	23.2	3.1	1.2	0
2007-05-18	0	0.9	0	0	0	0	0	0.1	0.3	0.1	0	0
2007-05-19	0	5.8	0	0	0	0	0	0	13.6	0	0	0
2007-05-20	0	1.7	0	0	0	5	0	0.7	10.5	0.7	0	0
2007-05-21	1	4.1	0.3	0	1.1	0.1	0	0.4	4.9	0.4	0	0
2007-05-22	2.9	0	6.5	6.5	17.8	0.4	26	0	2.5	0	19.7	13.4
2007-05-23	2.5	3.8	16.1	1.3	3.1	6.2	4.1	24.6	2.3	24.6	0	0
2007-05-24	0.9	0	0.2	0.2	0.4	3.2	0	4.5	12.6	4.5	0	0
2007-05-25	10.3	0	1.4	6.9	0.4	9.2	1.2	2.5	1.4	2.5	0	0
2007-05-26	9.4	0	7.7	0	0	1.8	0.1	10	19.5	10	0	0
2007-05-27	0.7	6.8	0	3.7	6.7	0.8	0.2	0.2	2.9	0.2	0	0
2007-05-28	0	2	0	7.2	1.3	1.2	0.6	0	8.7	0	0	0
2007-05-29	10.8	5.7	3.8	5.3	4.1	1	3.3	6.4	0.5	6.4	0	0
2007-05-30	0.1	0	5.6	0	2	0.8	24.5	1.7	23.8	1.7	1.7	2.7
2007-05-31	7.7	7.2	14.5	0	0.4	2	22.8	15.4	5.3	15.4	0	0.3
2007-06-01	1.2	0.4	0	0	0	0.1	0	0	2.8	0	0	0
2007-06-02	2.2	6	0	0.3	0	5.4	0	1.3	0	1.3	0	0
2007-06-03	3.9	1.1	10.6	4.8	0	1.5	15.2	4.1	6.5	4.1	0	0
2007-06-04	0	0.2	0	0	0	0.1	0	0	6.7	0	0	0
2007-06-05	0	0.2	0	0	0.3	4.4	15.1	0	0	0	0	0
2007-06-06	1.4	2	0	0	0.2	3	0	0	3	0	0	0
2007-06-07	15.1	0	2.3	0.7	9.2	14.2	0	1.3	0	1.3	0	0
2007-06-08	0.5	9.8	0.2	0	0	12.6	1.3	8.2	14.3	8.2	0	0
2007-06-09	0.4	0.7	0	0	0	11.6	2.3	0	2.6	0	0	0
2007-06-10	4.3	5.7	0	3.4	0	1.1	2.2	0.9	0	0.9	0	0
2007-06-11	13	0.2	1.2	27.5	9.8	5.7	11.3	11.5	0.2	11.5	0	0
2007-06-12	0	2	3.1	2.9	0	0.4	8.4	12.8	4.5	12.8	0	0
2007-06-13	0	0	0.1	0	0	0	0	4.6	0.6	4.6	7	7.3
2007-06-14	2.2	0	0	0.1	2.4	0.7	0	0	3.7	0	2.7	7.9
2007-06-15	3.5	1.7	0	2.2	1	5.7	4.3	0.9	1.5	0.9	3.6	2.3
2007-06-16	6.5	4.3	27.6	4.7	5.4	14.7	11.6	9	7.7	9	0	0
2007-06-17	12.2	0	22.8	2.7	0.3	6.8	8.1	13.4	0.9	13.4	0.2	0
2007-06-18	21.9	0	10.6	11.8	16.5	17.2	12.8	13.3	2.5	13.3	0.5	0.4
2007-06-19	15.9	0	7.2	9.2	6.3	26	30.7	0	0	0	0	0
2007-06-20	4.2	0	1.6	14.1	31.3	16.3	11.9	5.2	0	5.2	0	0
2007-06-21	13.8	0.2	9.1	13.6	8.1	34.8	14	1.3	0	1.3	2.7	6.1
2007-06-22	0.1	0	0	0.3	0.7	0.6	0	4.4	0	4.4	3.7	0.9
2007-06-23	0	2.2	0	0	0	0	0	0	0	0	0	0.6
2007-06-24	0	0.3	0	0	4.4	0.9	0	0	0	0	0	7.1
2007-06-25	2.2	0.1	10.3	9.7	0.9	1.2	4.7	4.9	7	4.9	5.9	17.5
2007-06-26	0.2	14.5	2.1	0	0.9	0	1	0.7	1.5	0.7	1.5	12.8
2007-06-27	0	25.6	0.2	0	1.4	0	0.1	3.4	0.3	3.4	0	0
2007-06-28	0	5	1.9	2.3	0.3	4.2	6.1	1.1	0.7	1.1	0	0
2007-06-29	0	23	0	0	0	0.1	0	7.9	0	7.9	5.9	7.4
2007-06-30	0.5	20.2	0	5.2	0.1	4.7	7.4	0	0	0	0	0
2007-07-01	19.2	0.8	28.4	0	0	10.9	25.8	2.6	0	2.6	0	0
2007-07-02	21.5	0	16.4	1.6	12.3	2.4	8.5	11.7	0.1	11.7	0	0
2007-07-03	11.1	12.3	0.1	0.5	3.2	1.1	0.1	0.2	8.5	0.2	0	0
2007-07-04	21.8	0.8	8.6	6.3	15.1	6	4.5	4.8	0.9	4.8	0	0
2007-07-05	8.9	0.2	3.9	5.2	0.4	2.5	11	4.9	4.2	4.9	4.7	11.8
2007-07-06	0	0.1	0	0	0	0	0	0	3.1	0	2	5.1
2007-07-07	8.7	0	8.9	4.3	3.3	9.6	8.6	3.2	0	3.2	0	0
2007-07-08	1.3	1.4	0.3	0	0.7	1.5	0	0.5	1.2	0.5	0	0
2007-07-09	7.2	3.5	0	0	2.2	1	1.9	3.7	0	3.7	9	5.2
2007-07-10	1.3	4.8	0	4.6	6.4	4.5	0	7.1	0.8	7.1	33.9	11.6
2007-07-11	6.2	3	0	3.8	1.5	0.5	5.9	0.7	0	0.7	0.3	0
2007-07-12	2.1	10.9	18.5	8.9	0	0.7	1.8	13.8	3.7	13.8	15.8	4.4
2007-07-13	2	5.4	0.8	2.4	2.3	0	0	0.1	0.1	0.1	3	2.9
2007-07-14	0	3.4	0	0	0	0	0	0	0.1	0	13.8	0
2007-07-15	7.6	0	0	0	0.8	3.2	0	2	25.1	2	0	2
2007-07-16	7.5	5.5	0	0	1.7	3	0	0.6	0	0.6	0	0
2007-07-17	0	0.8	1.2	0	5.9	5.9	24.3	0.5	0	0.5	0	0.6
2007-07-18	30.1	0.2	3.1	3	3.6	6.8	10.6	1.2	2	1.2	0	12
2007-07-19	2.9	0	14	6	0.9	8.6	6.5	7.3	11.6	7.3	0.5	12.6
2007-07-20	0	3.3	0	0	0.1	1.1	3.4	0.2	0	0.2	0.7	0
2007-07-21	0	0	1.8	0	0	1.5	0	2.4	10.4	2.4	0	0
2007-07-22	0	0	6.9	0	0	0	0	0	0	0	0	0
2007-07-23	0	0	6.3	0	0	0	0	0.8	7	0.8	10.9	30.5
2007-07-24	0	0	0	0	0	0	0	0	4	0	0	1.1
2007-07-25	0	0	0	0	0	0	0	0	0	0	0	0
2007-07-26	2.9	0	0	0.6	0.1	0.9	0.3	0	0	0	2.1	11.7
2007-07-27	18	0	17.7	0.8	0.4	3.5	7.2	5.6	1.1	5.6	0	7
2007-07-28	1	2.1	0	3.1	0.2	0	0	0.2	0	0.2	0.2	0
2007-07-29	0	1	1.4	0.1	0	0	5.3	2.8	0	2.8	9.9	3.8
2007-07-30	0	0.3	0	0	0.9	16.4	0	0	7	0	0.4	8.1
2007-07-31	30	0	0.2	3.3	5.6	16.3	29.1	1.5	7.1	1.5	7.4	4
2007-08-01	0	17.3	3.8	0.2	0	0	0	0.9	1.2	0.9	0	0
2007-08-02	0	0	0	0	0	0	0	0	3.6	0	3	5
2007-08-03	0	2.7	0	0	2.4	0.1	0.1	0	0	0	0	0
2007-08-04	0	2.6	0	2.1	1.9	4.7	0	0	0	0	0	0
2007-08-05	0.1	0	31.4	0	0	5.5	0.6	4.5	1.3	4.5	0	0
2007-08-06	19.5	0	10.2	1.8	0.1	4.3	0.8	1.9	12	1.9	5	0.8
2007-08-07	0	0	0	0	0	0	0	0	1.4	0	8.6	25.4
2007-08-08	3.9	0	0.9	6	6	15.8	1.1	0	0	0	0	0.7
2007-08-09	4.8	0	0	0	0	2	1	3.4	16.4	3.4	0.3	1.4
2007-08-10	0	0.3	6.7	0.9	0	0.1	0	0.5	1.4	0.5	0	0
2007-08-11	0.2	3.6	1.1	0	0.1	2.9	3.4	2.1	0	2.1	0	0
2007-08-12	0.7	6.2	0.1	2.1	0	0	0.1	2.7	0	2.7	0	0
2007-08-13	0	9.4	0.5	0	0	0	0	0.1	0	0.1	0.1	0
2007-08-14	0	8.1	0	0	0	4.2	0	0	0	0	0	0
2007-08-15	0.2	3.6	0	0	0	1.5	0	7.6	0	7.6	0	0
2007-08-16	0	0	0	0.4	1	4.2	0	2	0	2	10	4.4
2007-08-17	8.9	3.8	0	29.8	2.2	10.4	0	0	0	0	0	0
2007-08-18	0.1	2	0	6.1	7.6	3.9	0	0	0.1	0	0	3
2007-08-19	0	0.5	0	0	0.1	0.1	0	0	0.3	0	0	0
2007-08-20	0.2	4.1	0	3.6	19	0.4	0	0	3.3	0	31	0
2007-08-21	1.2	0	0	0	0.9	0.6	0	0	0	0	0	0.8
2007-08-22	0	0	0	0	0	0	0	0	2.6	0	0	0.1
2007-08-23	3.7	0	0	0	2.4	2.8	3.4	0	3.6	0	0	0
2007-08-24	3.1	0	3.3	0	0.1	0	0.1	1.3	10.4	1.3	0.7	0
2007-08-25	10.9	0	0	3.6	0.4	0	0	0	0.8	0	2.7	2.6
2007-08-26	2.3	0	0.7	3.2	9.8	30.7	9.4	0	13.7	0	0	0
2007-08-27	12.1	0	0	0.8	7.7	6.8	17.2	0	3.4	0	13.6	8.9
2007-08-28	12.9	0	0.6	0.1	15.3	1	27.2	0	2.2	0	0	0.4
2007-08-29	0.9	0.3	18.2	6.5	2.4	0.9	5.6	5.5	0	5.5	0.5	1.4
2007-08-30	4.2	0	13.4	13.4	22.5	7.8	7.5	28.7	0	28.7	0	0.2
2007-08-31	0	0	13.4	0.1	0	0	0.3	8.7	3.4	8.7	0	0
2007-09-01	1.3	0	0	0	0	0	0	0	5.1	0	0	0
2007-09-02	3.8	0	10.2	5.2	1.5	10.5	19.5	2.1	0	2.1	0	0
2007-09-03	1.9	0	9.9	14.3	0	0.8	0.2	5.2	0	5.2	0.1	0
2007-09-04	0	0	1.1	0.1	0	0	2.1	0.2	0	0.2	0.3	0
2007-09-05	1.5	0	0.1	0	0	0.4	2.7	0.8	4.3	0.8	0	0
2007-09-06	0	0	0	7.6	0.1	0.2	0	0.3	0	0.3	28.4	11.7
2007-09-07	7.5	0	0	13.6	8.7	1.4	6.2	5.6	0	5.6	4.9	16.4
2007-09-08	4	0	2.3	0	0.7	1.4	4.5	1.3	0	1.3	0	0
2007-09-09	1.4	0	2.5	3.2	0.2	8.3	0.4	2.4	1.8	2.4	0	0
2007-09-10	1.9	2.1	0	9.9	2.4	0.2	0	1.5	3.7	1.5	0.6	0
2007-09-11	4	0.2	9	7.8	0	4.2	3.8	2.5	2.3	2.5	17.3	25.7
2007-09-12	7.8	0.3	3.4	0.9	2.8	1.3	9	7	0.1	7	0.7	0
2007-09-13	0	0	3.6	0	0	0.4	0	9.4	0	9.4	0.6	0.8
2007-09-14	0	0	0	0	0	0	0	0	0.3	0	0.5	0.4
2007-09-15	0.8	0	0	0	0	3.7	0	0	0	0	0	0
2007-09-16	0.2	0	5.3	0	0	1	0.7	5	0	5	0.1	0.2
2007-09-17	0	0.6	0.1	0	0	0	0	0.9	0	0.9	0	0
2007-09-18	0	0	0	0	0	0	0	0	0	0	0	0
2007-09-19	1.2	0	1.7	0	0	0	0	1.2	0	1.2	0	0
2007-09-20	0	0	0	0	0	0	0	0	0	0	0	0
2007-09-21	0	0	0	0	0	0	0	0	0	0	0	0
2007-09-22	0	0	0	0	0	0	0	0	0.1	0	0	0
2007-09-23	0	0	0	0	0	0	0	0	0.2	0	0	0
2007-09-24	0	0	0	0	0	0	0	0	0.1	0	0	1.3
2007-09-25	0	0	0	0	0	0	0	0	4.8	0	0.2	0
2007-09-26	3.1	0	0	0.9	0	0	0	0	3.2	0	0	0
2007-09-27	3.9	0	0	3.7	3.1	5.5	6.7	0	0	0	0	0
2007-09-28	8.5	0	0	9.2	11.6	0.3	39.2	0	3.9	0	8	4.8
2007-09-29	4.3	0	4.3	0.2	4.6	7.2	6.5	0	0.2	0	2.7	3.7
2007-09-30	0.7	0	0	0.3	10.3	2.4	5.6	0	0	0	0	0
2007-10-01	2.6	0	5.6	11.7	5.6	3.7	22.4	16.7	0	16.7	9.9	13.2
2007-10-02	2.2	0	2.2	6.2	13	0.4	10.1	1.2	3.2	1.2	0	0
2007-10-03	0.1	0	5.8	3.2	0.6	0	17.2	1.3	8.8	1.3	0	0
2007-10-04	0	0	13.2	1.8	0	0	0	0	0.4	0	0	0
2007-10-05	0	3.1	0	0.1	0	0	2.5	0	0	0	0	0
2007-10-06	0	0	0	1	0.4	0	11.6	0	0	0	0	0
2007-10-07	0	0	0	3.4	0.1	0	0	0	0	0	0	0
2007-10-08	0	0	0	0.2	0	0	0.8	0	0.4	0	0	0
2007-10-09	0.5	0.1	0	1.5	1	0	0.7	0	0.5	0	1.6	4.1
2007-10-10	9.5	0	0.8	0.5	1.3	6.6	8.1	1.7	0	1.7	0	0
2007-10-11	3.1	0	4.5	2	1.5	4.8	2.5	0.4	0	0.4	0.5	5.3
2007-10-12	8.3	0	8.4	0.2	0	0.2	3.2	7.8	0	7.8	0	0
2007-10-13	5.6	0	4	2.1	1.4	2.4	1.1	18.6	0	18.6	0	0
2007-10-14	2.1	0	7.8	0.4	0	0	0.3	17.8	0	17.8	0	0
2007-10-15	4.4	0	0.1	0	0	1.5	0	4	0.4	4	0	0.6
2007-10-16	0.8	0	0	0	0	0.2	0	0.4	0.1	0.4	0	0
2007-10-17	3.8	0	0.1	2.7	0.9	0.7	3.5	1.4	0	1.4	0	0
2007-10-18	0.2	0	1.2	0.6	0	0.7	4.2	2.5	0	2.5	0	0
2007-10-19	0.4	0	0	0	0.5	1.5	0	1.3	0	1.3	0	0
2007-10-20	1.5	0	0	0	0	0.1	0.2	0.1	0	0.1	0	0
2007-10-21	0	0	0.8	0	0	0	0.1	0.8	0	0.8	0	0.9
2007-10-22	0	0	0	0	0	0	0	0	0	0	0	0
2007-10-23	0.9	0	0	0.5	2.8	0.8	0.8	0	0	0	0	0
2007-10-24	0	0	0	0	0	0	0	0	0	0	0	0.5
2007-10-25	0	0	0	0	0	0	0	0	0	0	1.5	0.3
2007-10-26	0	0	0	0	0	0	0	0	0	0	0	0.1
2007-10-27	0	0	0	0	0	0	0	0	0	0	0.8	0.2
2007-10-28	0	0	0.1	0	0	0	0	3.3	0	3.3	6.9	8.6
2007-10-29	0	0	1.8	0	0	0	0	0.5	0	0.5	0.9	2.1
2007-10-30	0	0	0	0	0	0	0	0	0	0	0.3	1.4
2007-10-31	0	0	0	0	0	0	0	0	0	0	0	0.3
2007-11-01	0	0	0	0	0	0	0	0	0	0	0.4	0.2
2007-11-02	0	0	0	0	0	0	0	0	0	0	0	0
2007-11-03	0	0	0	0	0	0	0	0.1	0	0.1	0	0
2007-11-04	0	0	0	0	0	0	0	0	0	0	0	0
2007-11-05	0	0	0	0	0	0	0	0	0	0	0.1	0
2007-11-06	0	0	0	0	0	0	0	0	0	0	0	0
2007-11-07	0	0	0	0	0	0	0	0	0	0	0	0
2007-11-08	0	0	0	0	0	0	0	0	0	0	0	0
2007-11-09	0.5	0	0.1	0	0	0	0	0	0	0	0	0
2007-11-10	0.8	0	2.2	0.3	2.1	0.5	1.4	0	0	0	0.4	0
2007-11-11	1.8	0	2	0	0	1.5	1.4	0	0	0	0	0
2007-11-12	0	0.3	3.7	0	0.8	0.1	0.4	0.1	0	0.1	0	0
2007-11-13	0	0	0	0	0	0	0	0	0	0	0	0
2007-11-14	0	0	0	0	0	0	0	0	0	0	0	0
2007-11-15	0	0.1	0	0	0	0	0	0	0	0	0	0
2007-11-16	0	0	0	0	0	0	0	0	0	0	0	0
2007-11-17	0	0	0.1	0	0	0	0	0.7	0	0.7	0.4	0.1
2007-11-18	0	0	0	0	0	0	0	0.2	0	0.2	3	3.6
2007-11-19	0	0	0	0	0	0	0	0	0	0	0	0.2
2007-11-20	0	0.2	0	0	0	0	0	0	0	0	0	0
2007-11-21	0	3	0	0	0	0	0	0	0	0	0.9	4.2
2007-11-22	0	0.7	0	0	0	0	0	0	0	0	1	2.5
2007-11-23	0	0	0	0	0	0	0	0	0	0	1.1	1.3
2007-11-24	0	0	0	0	0	0	0	0	0	0	0	0
2007-11-25	0	0	0	0	0	0	0	0	0	0	0	0
2007-11-26	0	2	0	0	0	0	0	0	0	0	0.8	0.4
2007-11-27	0	0	0	0	0	0	0	0	0	0	0	0
2007-11-28	0	0.1	0	0	0	0	0	0	0	0	0	0
2007-11-29	0	0	0	0	0	0	0	0	0	0	0.6	0.9
2007-11-30	0	2.1	0	0	0	0	0	0	0	0	0	0
2007-12-01	0	0.9	0	0	0	0	0	0	0	0	0	0
2007-12-02	0	2.1	0	0	0	0	0	0	0	0	0	0
2007-12-03	0	0	0	0	0	0	0	0	0.6	0	0.2	0
2007-12-04	0.1	0	0	0	0	1.8	0	0.1	0	0.1	0.1	0
2007-12-05	0.8	0	0	0	0.1	0	0	3.4	0	3.4	0	0.1
2007-12-06	0	0	0	0	0	0	0	0	0	0	0	0
2007-12-07	0	0	0	0	0	0	0	0	0	0	0	0
2007-12-08	0.2	0	0	0	0	0.3	0	0	0	0	1.7	2.6
2007-12-09	0.3	0	0.1	0	1.3	0	0.6	0	0	0	0.3	0.5
2007-12-10	0	1.4	0	0	0	0	0	0	0	0	0.4	0.6
2007-12-11	0	3.2	0	0	0.5	0	0.8	0	1.7	0	0	0
2007-12-12	2	2.9	0	0.1	0	0.1	0	0	0	0	0	0
2007-12-13	0	0.3	0	0	0	0	0	0	0	0	0	0
2007-12-14	0	1.1	0	0	0	0	0	0	0	0	0.5	0
2007-12-15	0	0.1	0	0	0	0	0	0	0	0	1.3	1.1
2007-12-16	0	0	0.1	0	0	0	0	0	0	0	0	0
2007-12-17	0	0	0	0	0	0	0	0	0.2	0	0	0
2007-12-18	0	0	0	0	0.1	0	0	0	5.4	0	0.2	0.2
2007-12-19	0	0	0	0	0	0	0	0	0	0	0.3	0.3
2007-12-20	0	0.6	0	0	0	0	0	0	0.8	0	0	0
2007-12-21	0	0.5	0	0	0	0	0	0	0	0	0	0
2007-12-22	0	0	0	0	0	0	0	0	0	0	0	0
2007-12-23	0	0	0	0	0.2	0.2	0	0	0	0	1.3	0.4
2007-12-24	0	0	0	0	0	0	0	0	0	0	0.3	0.2
2007-12-25	0	0	0	0	0	0	0	0	0	0	0.3	0
2007-12-26	0	0.7	0	0	0	0	0	0	0	0	0	0
2007-12-27	0	0.7	0	0	0	0	0	0	0	0	1.1	1.2
2007-12-28	0	0.8	0	0	0	0	0	0	0	0	0	0.2
2007-12-29	0	0	0	0	0	0	0	0	0	0	0.9	1
2007-12-30	0	0	0	0	0	0	0	0	0	0	0	0.5
2007-12-31	0	0.1	0	0	0	0	0	0	0.1	0	0	0
2008-01-01	0	0	0	0	0	0	0	0	0	0	0.2	0
2008-01-02	0	0	0	0	0	0	0	0	0	0	1	0.7
2008-01-03	0	0	0	0	0	0	0	0	0	0	0.2	0.2
2008-01-04	0	0	0	0	0	0	0	0	0	0	0	0
2008-01-05	0	0	0	0	0	0	0	0	0	0	0.3	0
2008-01-06	0	0	0	0	0.3	0	0	0	0	0	1.5	1.8
2008-01-07	0	0	0	0	0	0	0	0	0	0	1.3	0.8
2008-01-08	0	0	0	0	0	0	0	0	0	0	0.5	0.4
2008-01-09	0	0	0	0	0	0	0	0	0	0	0.2	0.1
2008-01-10	0	0	0	0	0	0	0	0	0	0	0.3	0
2008-01-11	0	0	0	0	0	0	0	0	0	0	0	0
2008-01-12	0.2	0	2.1	0	0	0	0.4	0.1	0	0.1	0	0
2008-01-13	0	0	0	0	0	0	0	0	0	0	0	0
2008-01-14	0.2	0	0	0	0.2	0.2	0	0	0	0	0.3	0
2008-01-15	0	0.9	0.3	0	0	0	1.1	0	0	0	0.7	0.2
2008-01-16	0	0	0	0	0	0	0	0	0	0	0	0
2008-01-17	0	0	0	0	0	0	0	0	0	0	0	0
2008-01-18	0	0	0	0	0	0	0	0	0	0	0.8	0
2008-01-19	0.4	0.1	0.1	0	0	0	0	1	0	1	0.5	0.3
2008-01-20	1.4	0.6	0.6	0	0	0.1	0.3	1.9	0	1.9	0	0
2008-01-21	0.7	0	3.2	0	0.1	0.5	0.6	1.4	0	1.4	0	0
2008-01-22	3.1	0.9	0.6	0	0	0	0.9	1.7	0	1.7	0	0
2008-01-23	1.1	0	0	0	2.2	1	1.7	0.2	0	0.2	0	0
2008-01-24	1.9	0	0	4.9	2	5.4	4.1	0	0	0	0	0
2008-01-25	5.1	0	0	0.4	0	6.5	2.3	0	0	0	0	0
2008-01-26	0.7	0	1.2	0.2	2.7	0.3	0	2.5	0	2.5	0	0
2008-01-27	0	0	0	0.2	0	0.5	0.1	0	0	0	0	0
2008-01-28	0	0	0	0	0	0	0	3.3	0	3.3	0	0
2008-01-29	1.2	1.3	0	0	0	0.1	0	0	0	0	0	0
2008-01-30	0.5	2.4	1.6	0	0	0.5	0	2.2	0	2.2	0	0
2008-01-31	0.9	0.2	0.2	0	0	2.2	1.6	1.9	0	1.9	0	0
2008-02-01	0.8	5.9	1.8	0	0.1	0	0.1	1.6	0	1.6	0	0
2008-02-02	0	4.4	0	0	1.5	0	0	0	0	0	0	0
2008-02-03	0	0	0	0	0	0	0	0	0	0	0	0
2008-02-04	0.7	0	0	0	0.4	0	0	0	0	0	0	0
2008-02-05	0.3	0	0	0	0.9	0	0.3	0	0	0	0	0
2008-02-06	0	0	0	0	0	0	0	0	0	0	0.4	0.3
2008-02-07	0	0.6	0	0	0	0	0	0	0.9	0	0.3	0.2
2008-02-08	0	0	0	0	0	0	0	0	2.8	0	0	0
2008-02-09	2.8	0	1.1	0.1	1.1	1.3	0.9	0.2	1.3	0.2	0	0
2008-02-10	4	0	1	0.1	0.2	0.6	0.6	2.6	0	2.6	0	0
2008-02-11	1.7	1.4	0.7	0	0	0	3.1	0	0.2	0	0	0
2008-02-12	0	4.2	0	0.2	0.1	0	0.1	0	0.3	0	0	0
2008-02-13	1	9.5	0.1	0.1	0.1	0.2	1.1	0.3	0	0.3	0	0
2008-02-14	0	1	0	0	0	0	0	0.1	0	0.1	0	0
2008-02-15	0	0	0	0	0	0	0	0	0	0	0	0
2008-02-16	0	0	0	0	0.2	0	0.1	0	0	0	0	0
2008-02-17	0	0	0.1	0	0	0	0.1	0	0.6	0	0	0
2008-02-18	0	1.1	0	0	0	1.1	0	0	4.8	0	0	0
2008-02-19	0.6	0.7	0	0	0.4	1.1	0	0.2	0.6	0.2	0	0
2008-02-20	0.5	2.9	0	0	0.1	0.2	0.1	4.7	0.3	4.7	0	0
2008-02-21	0	0	0	0	0.1	0	0	0	2.8	0	0	0
2008-02-22	0	0	0	0	0	0	0	0	0	0	0.6	0.2
2008-02-23	0	0	0	0	0	1	0	0	0	0	0	0.1
2008-02-24	0	0	0	0	0.1	0	0	0	0	0	0	0
2008-02-25	0	1.6	0.5	1.8	0.2	0	1.5	0.1	0	0.1	0.9	1.1
2008-02-26	0.3	1	0.5	0.8	0	0.2	1.2	3.2	0	3.2	0.1	1.1
2008-02-27	0.8	0	0.2	0	0	0.9	0.3	2.2	0	2.2	0	0
2008-02-28	0.5	1.4	0	0	0	0.2	0	0.3	5.8	0.3	0	0
2008-02-29	0.2	0	0	0	0	0	0	0	0	0	0	0
2008-03-01	0	0	0	0	0	0.2	0	0.2	6.9	0.2	0	0
2008-03-02	0.4	0.6	0	0	0	0	0	0	5.5	0	0	0
2008-03-03	0.1	0.7	0	0	0.1	0	0	0	2.2	0	0.5	0
2008-03-04	0	0	0	0	0.1	0.1	0	0	0.6	0	0	0.1
2008-03-05	0.1	0	0.7	0	0.7	0.1	0	0	0	0	0.8	1.3
2008-03-06	0.8	0	0	0	0	0	0	0.1	0	0.1	0.3	0.4
2008-03-07	0	5.5	0.4	0	0	0	0	1.4	0.2	1.4	0	0
2008-03-08	0	5	0	0	0	0	0	0	1	0	0	0
2008-03-09	0	2.5	0	0	0.3	0	0	0	0	0	0	0
2008-03-10	0	0	0	0	0	0	0	0	0	0	0	0.6
2008-03-11	0	0	0	0	0	0	0	0	0	0	0	0
2008-03-12	0	0	0.1	0	0	0	0	0	0	0	0	0
2008-03-13	0	3.4	0	0	0	0	0	0	0	0	0	0
2008-03-14	0	0	0	0	0	0	0	0	0	0	0	0
2008-03-15	0	0.7	0	0	0	0.4	0	1.1	2.8	1.1	0	0
2008-03-16	0	1.2	0	0	0	0	0	0.5	0	0.5	0.1	0
2008-03-17	0	1.7	0	0	0	0	0	0	2	0	5.5	0.1
2008-03-18	0	0	0	0	0.5	0.2	0	0	0	0	0	0
2008-03-19	0.1	0	0.3	0	0	0.1	1.5	1.5	0.4	1.5	0	0
2008-03-20	2.3	8.4	1	1.2	0.4	1.5	3.6	2.7	2.7	2.7	0	0
2008-03-21	0.1	1.8	0.2	0	0	0	1.6	0	13.1	0	0	0
2008-03-22	0	0	0	0	0	0	0	0	0.1	0	5.3	3.2
2008-03-23	1.3	0.6	1	0	0	0.7	0	0	0	0	0.4	0.2
2008-03-24	0	0.5	0	0	0	2.8	0	0	0	0	0	0
2008-03-25	0	0.2	0.1	0	0	0	0	0	0	0	0	0.8
2008-03-26	0	0.4	0	0	0	0	0	0	0	0	0	0.5
2008-03-27	0	6.1	0	0	0	0	0	0.6	0	0.6	1.9	2.5
2008-03-28	0	0.7	0	0	0	0	0	0.5	0	0.5	0	0.1
2008-03-29	0.2	4.7	1.2	0	0	0	0	0.7	0	0.7	0	0
2008-03-30	5.3	0.6	0.4	0	0	0.1	0.9	1.5	0	1.5	0	0
2008-03-31	1.3	0	1.7	0	0	0	0	1.2	0	1.2	0	0
2008-04-01	0	0	0.3	0	0	0	0	1	6.9	1	0	0
2008-04-02	4.3	0	1.7	0	0.1	2.1	0.7	3.9	0	3.9	0	0
2008-04-03	0.9	0.3	1.2	0	0.3	0.6	2	4.6	0	4.6	0	1.2
2008-04-04	1.2	0.5	0.2	0	0.9	1	1.5	1.1	0	1.1	0	0.2
2008-04-05	0	0	0	0	0	0	0	0	0	0	0	0
2008-04-06	0	14.6	0	0	0	0	0	0.2	0	0.2	0	0
2008-04-07	0	0.7	0	0	0.3	0	0	0	0	0	0	0
2008-04-08	0.5	4.8	0	1.2	0.4	0	2.3	0	0.6	0	0	0
2008-04-09	0	1.1	0	0	0	0	0	0	8	0	0.9	1.3
2008-04-10	0	1.1	0.1	0.2	0	0	0	0	0	0	0	0
2008-04-11	0	1.3	0	0	0	0	0	0	0	0	0	0
2008-04-12	3	0	0.9	0	0.4	4.5	0.3	1.1	1.6	1.1	0	0
2008-04-13	1.9	2.4	2.7	0.6	1.7	0.6	0	9.5	0.4	9.5	0	0
2008-04-14	1.2	12.5	8.2	0.1	0	0.4	3.2	10.9	12.4	10.9	0	0
2008-04-15	0.4	0.7	0	0	0.5	0	2.1	0.7	0	0.7	0	0
2008-04-16	0	0	0	0	0	0	0	0	0	0	0	0
2008-04-17	0	0	0.9	0.1	0	0.4	0.2	0	0	0	0	2.4
2008-04-18	0.3	3.5	0	0	0	0	0	0	0.4	0	0	0
2008-04-19	0	7.1	0.7	0	0	0	0.2	11.7	0.1	11.7	0	0
2008-04-20	0	0.8	0	0	0	0	0	0	17.9	0	0	0
2008-04-21	0	14.2	0.6	4.5	0.2	0	6.2	0.9	0	0.9	8	4.5
2008-04-22	0	16.7	0	0	0	0	0	0	11.6	0	3.1	5.7
2008-04-23	0	0	0	0	0	0	0	0	3.8	0	0.3	0.8
2008-04-24	0	10.5	0	0	0	0	0	0	0	0	0	0
2008-04-25	0	0	0	0	0	0	0	0	0	0	0	0
2008-04-26	0.1	7.2	0.6	0	0	0	0	0.5	0	0.5	0	0
2008-04-27	0	0	0	0	0	0	0	0	0	0	0	0
2008-04-28	1.8	0	0	0	0.1	1.2	0	0	7.1	0	0	0
2008-04-29	8.1	14.2	0	0	0	0.1	5.8	2.1	9.3	2.1	1.4	0.5
2008-04-30	0	15	0	0	0	0	0	0	0	0	0.8	0.9
2008-05-01	0.1	0	0	0	0.2	0.6	0	0.3	2.5	0.3	0	0
2008-05-02	0	0.6	5	0	0	4.5	0	3	0	3	0.1	0
2008-05-03	1.7	0.1	2.1	0	0	0.1	0	5	12.4	5	0	5.5
2008-05-04	0	13	0	0	0	0	0	0	2.1	0	0.2	3.2
2008-05-05	0	1.1	0	0	0	0	0	0	15.4	0	0	0
2008-05-06	0	0.2	0	0.1	0.1	0.3	0	0	4.3	0	0	0
2008-05-07	2.5	0	0	6	3.7	7.9	5.2	0	0	0	0	0
2008-05-08	5.3	0	0	0	0.1	1.4	0.3	6.4	0	6.4	0	0
2008-05-09	0	0	0	0	0	0	0	0	1	0	0	0
2008-05-10	0	4.2	0	0	0	0	0	0	0.4	0	0	0
2008-05-11	0	10.8	0	0	0	0	0	0	5.5	0	0	0
2008-05-12	0	21.2	0	0	0	0	0	0	0	0	0	0
2008-05-13	7	3.4	0	0	0.6	12.2	0	8.8	17.1	8.8	0	0
2008-05-14	0	9.5	0	0	0	0	0	0.1	0	0.1	0	0
2008-05-15	0	0	0	0.7	0	0.1	0	2.7	1.9	2.7	0	0
2008-05-16	0	0.2	0	0	0	0	0	0.1	18.7	0.1	0	0
2008-05-17	3.3	1.8	0	1.1	0	0	0.1	1	0.8	1	0	0
2008-05-18	0	0.4	0	0	0	0	0	0.7	1	0.7	0	0
2008-05-19	0	0.3	0	0	0	0	0	0	19.7	0	0	0
2008-05-20	8.4	2.1	0	0	0	14.4	11.1	12.1	6.7	12.1	0	0
2008-05-21	0	4.2	2.3	0	0	0	0	0.6	0.8	0.6	0	0
2008-05-22	0	0	0	0	0	1.7	1.5	0.1	4.2	0.1	3.8	5
2008-05-23	0	0	0.6	0.1	0	0	0.8	0	0.9	0	0.1	0
2008-05-24	0	3.8	0	0.5	0	0	3.4	1.6	0	1.6	0	0
2008-05-25	4.2	4.8	0	1.2	2.1	1.8	3.3	0.6	3.2	0.6	0	0
2008-05-26	11	0	0	3.3	0.1	1.2	0.4	2.8	3.4	2.8	0	0
2008-05-27	10.5	0	1.2	5.7	0.1	7.9	8.5	4.4	0	4.4	0	0
2008-05-28	2.9	0	0	3.7	2	8.4	2.9	3.2	0	3.2	0	0
2008-05-29	9	0	9.8	5.3	2.2	2.4	2.1	16.5	2.2	16.5	0	0
2008-05-30	0	0	0	3.4	0	4.5	0	0.4	4.1	0.4	0	0
2008-05-31	0	10	0	0.1	0	2.1	0.6	0	7.2	0	0	0.2
2008-06-01	0	17	0	1.4	0	0.1	2.3	0	15.4	0	0	0
2008-06-02	0	2.6	0	0.2	0	0	0	0	4	0	0	0
2008-06-03	0	0.5	0	0	0	0	0	0	31.6	0	0	0
2008-06-04	0	0	0	0	0	0	0	0	10.1	0	0	0
2008-06-05	0	4.1	0	0	1.2	2	0	0	2.5	0	0	0
2008-06-06	7.9	18.1	8.6	4.6	0.5	5	8.2	9.4	0	9.4	0	0
2008-06-07	0	6.6	0.1	1.6	7.4	2.4	0	3	0	3	0	0
2008-06-08	7.5	2.2	1.1	5.4	0	0.1	1	9.1	6.9	9.1	0	0
2008-06-09	0	0.3	0	0.5	0	0.1	0	2.6	8.2	2.6	0.1	0.3
2008-06-10	0	0	0.1	0	0.2	0.4	0.2	0	4.5	0	0	0
2008-06-11	5.9	3.5	0	4.7	0.6	16.8	0.5	0	13.4	0	0	0
2008-06-12	0.3	1.2	0.8	0.1	0	0	0.7	0.8	0.3	0.8	0	0
2008-06-13	9	0.2	0.7	0.3	3.3	6.1	0	1	1.9	1	0	0
2008-06-14	4.3	13.3	23	3.6	0	1.3	11.2	9.2	3.5	9.2	11.2	0
2008-06-15	1.4	4.6	7.5	0	0	0.1	4.8	3	3.9	3	0	0
2008-06-16	0	0	0	0.2	0	0	0	0	0	0	0	0
2008-06-17	0	0	0.2	0	0	0	0	0.1	0	0.1	0	0
2008-06-18	2.6	3.4	15.9	10.7	1.1	12.5	12	6.9	0	6.9	0.2	0
2008-06-19	0	0.1	0.7	1.1	0.7	0.5	8.6	1.6	2.6	1.6	0	0
2008-06-20	1.1	6.2	7.9	2	5.7	2.4	0	21.5	0	21.5	0	0
2008-06-21	5	2.7	7.8	3.9	0	0.6	9	8	0	8	0.2	0
2008-06-22	15.4	0	13.7	1.5	0	0	4.2	13.9	7.5	13.9	0	8.6
2008-06-23	0.4	0.9	0.1	0	0	0.5	0	0	1.2	0	5.2	3.4
2008-06-24	15.3	2	7.8	3.8	0.9	1.2	23.4	9.6	0.9	9.6	0.5	2.7
2008-06-25	0.5	0	0	0	0	5.9	2.2	0	0	0	32.6	10.3
2008-06-26	13.2	5.9	2.3	12.1	1.5	5.6	12.3	5.1	0.8	5.1	0.2	2.1
2008-06-27	0	0.9	0	0	0	0.2	0	0	31.2	0	0	0
2008-06-28	0.5	11.3	0.9	0.6	0	0	0.3	0	21.6	0	0	10
2008-06-29	25.7	6.8	0	8.1	8	1.5	5.2	0	0.1	0	17.4	20
2008-06-30	21.6	1.9	22.8	9.4	2.1	4.3	18.6	22	8.8	22	0.2	0.2
2008-07-01	0	0	0	0	0	5.6	0	0	0	0	0	0
2008-07-02	3.2	2.2	0	0	5.4	10.9	0	1.7	7	1.7	0	0
2008-07-03	21.2	6.9	0	8	0.4	5.7	0	0	12.7	0	0	0
2008-07-04	16.5	0.1	7	19.1	1.2	8.9	13.9	10.7	2.9	10.7	4	5.1
2008-07-05	0	0.9	0	0	0	0	0.2	0.5	0.3	0.5	0	0
2008-07-06	0	0.4	0	0	0	0	0.1	0	0.9	0	0	0
2008-07-07	0	1.7	0.6	0	0	0	4.9	0	0	0	0	0
2008-07-08	0	6.2	0.5	0	0.1	5.2	0	0	0	0	6.7	0
2008-07-09	1.6	6.8	0	0.5	0.7	10.8	0	0	0.4	0	11.3	8.8
2008-07-10	0	8.8	0	0.8	1.4	2.8	1.4	0	0	0	0	0
2008-07-11	0	0	1.5	0	0.2	0.7	2.7	24.6	0	24.6	0	0
2008-07-12	11.2	5.6	8.3	9.9	2.6	9.8	21.1	2.5	0.3	2.5	0	0.6
2008-07-13	4.6	0.9	2.9	7.5	4.5	1.3	4	6.4	0	6.4	0	0
2008-07-14	10.4	0.3	17.1	8.3	1	12.8	13.5	8.3	0	8.3	0	0
2008-07-15	0	0	0.7	0	0.5	0	0	1.1	0.1	1.1	0	0
2008-07-16	0.4	7.8	15.7	7.7	11.6	7.4	1.1	7.1	4.5	7.1	1.5	4.2
2008-07-17	0	7.1	0.1	0	0	0	0	2.2	0	2.2	0	2
2008-07-18	0	2.1	0	0.6	0.1	0.6	0	0	0.2	0	0.8	5.5
2008-07-19	0	0.1	0	0	0	0	0	0	0	0	0.5	25.8
2008-07-20	5.1	0	5.6	6.1	14.2	2.1	5.8	0	1.4	0	9.1	5.1
2008-07-21	1.3	0	1.8	8.6	0.1	0.7	5.3	0.4	8.2	0.4	2	8.4
2008-07-22	0.2	0	0	1	0	0	0	0.1	14.9	0.1	6.1	2.2
2008-07-23	0	0	0	2.2	0	3.4	0.1	0	4.7	0	0.4	0.1
2008-07-24	4.5	0.3	0	0.4	4.7	5.1	0	3.5	3.9	3.5	0	0
2008-07-25	0	5.9	0	2.6	0	0	0	0	0	0	0	0
2008-07-26	1	11.1	0	1.7	2	2.8	0	0	0	0	0.5	3.2
2008-07-27	0.1	17.5	0	0.3	0	0	0	0	0	0	4.7	0.7
2008-07-28	0.8	14.5	0	42	3.7	3	0	0	0	0	17.4	16.7
2008-07-29	8.5	11.1	0	0.7	0.7	8.7	0	0	0	0	0.2	0.1
2008-07-30	19.8	2.6	0	35.7	10.1	29.7	0	0	0	0	1.1	9.3
2008-07-31	2.4	1	0.1	6.9	2.1	1.6	29.2	0	0	0	0	0
2008-08-01	9.4	2.1	3.9	6.3	0	3.8	11.2	2.6	0	2.6	0	0
2008-08-02	3.7	0.3	1	1.2	0	0	1	2.1	2.5	2.1	0	0
2008-08-03	4.1	2.2	0	0	0.9	3.5	0	0	13.1	0	0	0
2008-08-04	3	0	0	0	0.7	2.7	0.5	0	0.2	0	0	4.5
2008-08-05	2.6	0	16.3	0	0	3.2	3.6	5	0	5	0.9	0.6
2008-08-06	0	0	6.2	2.2	0.8	0	5.4	2.6	26.1	2.6	0	0
2008-08-07	0.3	4.4	1.7	0.2	13.9	6.9	2.8	1.1	19.7	1.1	0	5
2008-08-08	0	1.7	6.3	10.3	4.1	0.2	4.7	2.9	1.3	2.9	0	0
2008-08-09	0	9.6	0	0	0.4	0	0	5.5	0	5.5	0	0
2008-08-10	0	5.3	0	0	0	0	0	0.8	0	0.8	0	0
2008-08-11	0.4	1.1	0.1	20.7	7.4	16.8	7.3	0.2	14.9	0.2	0	0
2008-08-12	0	0	1.3	0.2	0	0	1.6	4.5	10.1	4.5	0	0
2008-08-13	0	0	0	0	0	0.3	0	0.1	17.3	0.1	1.1	0.2
2008-08-14	5.4	0.2	8.8	2.4	1.3	12.7	0	19.3	0.1	19.3	0.8	0
2008-08-15	5.7	2.2	8.7	8.4	10.3	4.1	2.8	2.2	0.1	2.2	0	1.8
2008-08-16	0	0	0	0	0	0	0	0	3.7	0	0	0.9
2008-08-17	0	0	0	0	0.9	0.7	0	0	3.3	0	0	0.4
2008-08-18	14.3	3.3	3.3	2.6	3.2	0.2	5.8	5.6	3.7	5.6	0	0.5
2008-08-19	0	3	1.5	0.9	9.9	0	0	0.1	1.9	0.1	0	0
2008-08-20	1	1.2	0	7	9.7	11.9	10.3	0	0.8	0	0	0
2008-08-21	1.7	0	2.8	0	0	0	0	3.9	1	3.9	0	0
2008-08-22	0	1	0	0	0	0	0	0	15.3	0	0.8	1.9
2008-08-23	0.9	0	0.7	0	0	1.6	0	1.1	1.2	1.1	12.6	16.5
2008-08-24	13.9	0.9	3.6	0	0	10.9	2.9	3.6	1.7	3.6	9.5	6.4
2008-08-25	0	1.8	0.3	0	0	2	0	2.1	2	2.1	0.9	5.3
2008-08-26	0	0	0	0	0	0.6	0	0.7	10.1	0.7	0	0
2008-08-27	4.4	10.8	0	0	0	0.7	0	7.5	11.4	7.5	0	0
2008-08-28	5.5	5.3	5.3	9.6	6.5	6.1	10.9	9.2	13.9	9.2	0	0
2008-08-29	3.3	0	6.1	4.2	0	1.1	5.6	7.2	0.7	7.2	2.9	0
2008-08-30	0.6	0	1.1	0	0	0	0	6.6	0.5	6.6	0	0
2008-08-31	0	0	0	0	0	0	0	0	3.1	0	0	13.6
2008-09-01	9.2	0	0	0	5.7	3.6	0.6	0	0.3	0	0	0
2008-09-02	12	0	15.8	0.2	1.7	7.1	6.8	7	7.8	7	0	0
2008-09-03	0	0	0	0	0	1.1	0	0.1	0.1	0.1	0.7	4.7
2008-09-04	0	1.1	0	0	0	0	0	0	0	0	1.9	0
2008-09-05	0	3.5	0	0	0	0	0	0	0	0	0	0
2008-09-06	2	4.3	0	6.4	3.1	1.1	0	17.6	0	17.6	0	0
2008-09-07	0.1	0	0	0	0	2.7	0	18.4	0	18.4	0	1
2008-09-08	1.6	0	3.4	12.9	1.3	0	21.1	0	5.1	0	2.1	2.4
2008-09-09	1.3	0	20.2	2.9	0.5	10.5	0	6.1	0	6.1	4.4	5
2008-09-10	0.6	0	0.1	0.1	0	14.2	0.2	1.5	2.5	1.5	1.1	2.2
2008-09-11	14.8	0	2.6	8.3	0	1.8	3.1	0.6	0	0.6	0	0
2008-09-12	0	0	0	0	0	0	1.3	0.6	0	0.6	0	0
2008-09-13	0	0	0.2	0	0	0.7	0.9	2.7	0	2.7	0	0
2008-09-14	0.6	0	0	0	1.5	0	0	0	3.8	0	0	0
2008-09-15	11.1	0	2.5	0	0.9	3.7	8.6	3.8	0	3.8	1	3.8
2008-09-16	1.7	0	5.1	0	3.6	0.8	0.9	8.7	0	8.7	0	2.6
2008-09-17	6.5	0	0	0.3	1.5	0.4	3.2	9	3.5	9	0	0
2008-09-18	1.8	0	0	0	0	0	0.4	0	1	0	0	0
2008-09-19	0.8	0	0	0.3	2.8	3.7	0	0	0	0	0	0
2008-09-20	0	0	0	0	0	0.9	0	0	0	0	0	0
2008-09-21	0	0	0	1.5	0.7	0	0	0	0	0	0	0
2008-09-22	0	7.3	0	1.5	0.2	2.1	49.1	0	0.9	0	0	0.1
2008-09-23	3.4	0	0	10.6	9.1	4.6	13.4	0	0	0	7.6	8.9
2008-09-24	2.5	0	2.2	8	1.2	5.8	0	0	0	0	3.8	1.6
2008-09-25	0	0	3.4	3.9	9.1	5.1	14	7.2	1.8	7.2	0	0
2008-09-26	9.3	0	1.5	13.2	15.7	9.7	16.4	0	8.7	0	0	0
2008-09-27	11	0	7.4	5.3	1.9	18.2	13.9	0.4	0	0.4	0	0
2008-09-28	6.1	0	14.1	0.8	0	3.6	1.8	16.4	0	16.4	0	0
2008-09-29	5	0	1.6	1.6	0.6	1.6	2.8	5.4	0	5.4	1.7	0.3
2008-09-30	0	0	0	0	0	5.4	0	0	0	0	0	0
2008-10-01	5.3	0	0.7	7.9	0.8	2.7	5.5	6.5	0	6.5	10.8	24.2
2008-10-02	3	0	2.8	0	0	3.4	6.4	6.2	6.9	6.2	0	0
2008-10-03	2.9	0	1.8	0.4	0.2	2.5	9.8	6.8	0	6.8	0	0
2008-10-04	0	0	0	0	0	0	0	0.2	0	0.2	0.1	0
2008-10-05	0.5	0	0	0	0	0	0	0	0	0	0	0
2008-10-06	0	0	0	0	0	0	0	0	6	0	0	0
2008-10-07	5.7	0	2.8	0	1.8	5.2	2.9	1.3	0.7	1.3	17.4	2.8
2008-10-08	0	0	0.2	0	0	3.4	2.9	1.1	0	1.1	3.3	2
2008-10-09	4.2	0	6.3	0	0.6	2.3	3.5	7.9	0	7.9	0	0
2008-10-10	2.2	0	1	2.2	0.9	1.8	0.9	10.1	0	10.1	0	0.5
2008-10-11	0.1	0	0	0.5	0.3	0.1	0.7	0.1	0	0.1	0.1	0.4
2008-10-12	0.1	0	0	0.8	0.7	0	0.1	0	2.4	0	0	0
2008-10-13	0	0	0	0	0	0	0	0	0	0	0	0
2008-10-14	1.5	0	0	0	0.3	1.7	1.8	0	0	0	0	1.1
2008-10-15	0.8	0	0	0	0	0	1.6	3.5	3	3.5	0	0
2008-10-16	0	0	0	0	0	0	0	0.6	0.8	0.6	0	0
2008-10-17	0	0	0	0	0.2	0	0	0.7	0	0.7	0	0.1
2008-10-18	0.8	0	1.3	0	0.9	0.7	5.4	0.4	0	0.4	0	0
2008-10-19	3.7	0	7.6	2.2	0.1	3.8	2.4	6.1	0	6.1	0	0.6
2008-10-20	1.9	0	1.5	0	0	0.5	0	2.2	0	2.2	0	0
2008-10-21	1.1	0.3	0	0.5	3.5	1	0	0	0	0	0	0
2008-10-22	0.2	0	0.5	0	0	0	1.3	0	0	0	0	0
2008-10-23	0	0	0	0	0	0	0	0	0	0	0	0
2008-10-24	0.1	0	0.2	0	0.5	0.8	0	0	0	0	0.6	0.8
2008-10-25	0	0	3.3	0	0.3	0.1	0	0.6	0	0.6	0.9	1.2
2008-10-26	0	0	0	0	0	0	0	0	0	0	0	0
2008-10-27	8.7	0	6.9	0	3	4.8	0	10.7	0	10.7	0	0
2008-10-28	5.9	0	7.9	0.1	2.3	2.9	3.2	2.2	0	2.2	0	0
2008-10-29	0	0	0	0	0	0	0	0	0	0	0	0
2008-10-30	0	0.1	0	0	0	0	0	0	0	0	0.6	0.8
2008-10-31	0	0	0	0	0	0	0	0	0	0	0	0
2008-11-01	0	0	1.6	0	0	0	0	0	0	0	0	0
2008-11-02	0	3.2	0	0	1.6	0	0	0	0	0	0	0.2
2008-11-03	0.3	0	0	0	0	0	0	0	0.2	0	0	0
2008-11-04	0.7	0	0.5	0	1	1.3	0	0.8	0	0.8	0.2	0
2008-11-05	1.5	0.1	2.6	5.5	0.8	1.1	2.4	5.2	0	5.2	0.6	0.2
2008-11-06	2.1	0.8	6.5	0.2	0	0.5	1.4	8	0	8	0.5	1
2008-11-07	0	0	0	0	0	0	0	0	0	0	0.5	0.4
2008-11-08	0	0	0	0	0	0	0	0	0	0	0	0
2008-11-09	0	0	0	0	0	0	0	0	0	0	0	0
2008-11-10	0	0	0	0	0	0	0	0	1.3	0	0	0
2008-11-11	0	0	0	0	0	0	0	0	0	0	0.1	0
2008-11-12	0	0	0	0	0	0	0	0	0	0	0.3	0.3
2008-11-13	0	0	0	0	0	0	0	0	0	0	0	0.4
2008-11-14	0	0	0	0	0	0	0	0	0	0	0.1	0.4
2008-11-15	0.1	0	0	0	0	0	0	0	0	0	0	0.1
2008-11-16	0	0	0	0	0	0	0	0	0.4	0	0	0
2008-11-17	0	0	0	0	0	0	0	0	0	0	0	0
2008-11-18	0	0	0	0	0	0	0	0	0	0	0	0
2008-11-19	0	0	0	0	0	0	0	0	0	0	0	0
2008-11-20	0	0.1	0	0	0	0	0	0	0	0	0	0
2008-11-21	0	0	0	0	0.1	0	0	0	0	0	0	0
2008-11-22	2.1	0	3.7	0.2	0	0	1.6	1.8	0	1.8	0	0
2008-11-23	0	0	0	0	0	0	0	0	0	0	0.3	0
2008-11-24	0	0	0	0	0	0.2	0	0	0	0	0	0.2
2008-11-25	0.2	0.1	0	0	0	1.2	0	0.5	0	0.5	0	0
2008-11-26	0	0	0	0	0	0	0	0	0	0	0	0
2008-11-27	0	0	0	0	0	0	0	0	0	0	0	0
2008-11-28	0.5	0.4	0	0	0	0	0	0	0	0	0.2	0.5
2008-11-29	0	0.2	0	0	0	0	0	0	0	0	0	0.1
2008-11-30	0	0	0	0	0	0	0	0	0	0	0	0
2008-12-01	0	0	0	0	0	0	0	0	0	0	0	0
2008-12-02	0	0	0	0	0	0	0	0	0	0	0.5	0.5
2008-12-03	0	0	0	0	0	0	0	0	2	0	0	0
2008-12-04	0	0	0	0	0	0	0	0	0	0	0	0
2008-12-05	0	0	0	0	0	0	0	0	0.9	0	0	0
2008-12-06	0	0	0	0	0	0	0	0	0	0	1.2	0.2
2008-12-07	0	0	0	0	0	0	0	0	0	0	0.2	0.3
2008-12-08	0	0	0	0	0	0	0	0	0	0	0	0
2008-12-09	0	0	0	0	0	0	0	0	0	0	0	0
2008-12-10	0	0	0	0	0	0	0	0	0	0	0	0
2008-12-11	0	0	0	0	0	0	0	0	0	0	0	0
2008-12-12	0	0	0	0	0	0	0	0	0	0	0	0
2008-12-13	0	0	0	0	0	0	0	0	0.5	0	0.3	0.1
2008-12-14	0	0	0	0	0	0	0	0	0	0	0.7	1.2
2008-12-15	0	0	0	0	0	0	0	0	0	0	1	1.2
2008-12-16	0	0	0	0	0	0	0	0	0	0	0	0.1
2008-12-17	0	0	0	0	0	0	0	0	0	0	0.1	0
2008-12-18	0	0	0	0	0	0	0	0	0	0	0.1	0
2008-12-19	0	0	0	0	0	0	0	0	0	0	0.5	0.5
2008-12-20	0	1	0	0	0	0	0	0	0	0	0.4	0.1
2008-12-21	0	0	0	0	0	0	0	0	0	0	0	0
2008-12-22	0	0.1	0	0	0	0	1.3	0	0	0	0	0
2008-12-23	0	0	0	0	0	0	0	0	0	0	0	0
2008-12-24	0	0	0	0	0	0	0	0	0.5	0	0.4	0
2008-12-25	1	0	0	0	0	0	0	0	0	0	0	0
2008-12-26	0	0	0	0	0	0	0	0	0	0	0	0
2008-12-27	0.7	2.7	0	0	0	0.2	0	0	0	0	0	0
2008-12-28	0	4.2	0	0	0	0	0	0	0	0	0.1	0
2008-12-29	0	3.3	0	0	0.5	0	0	0	0	0	1.3	0.6
2008-12-30	0	2.3	0	0	0	0	0	0.5	0	0.5	0	0
2008-12-31	0	0	0	0	0	0	0	0	0	0	0.1	0
2009-01-01	0	0	0	0	0.9	1	0.5	0	0	0	0	0
2009-01-02	0.4	0	2.1	0	0	0	0.2	2.3	0	2.3	0	0
2009-01-03	0	0	0	0	0	0	0	0	0	0	0.3	0.4
2009-01-04	0	1.8	0	0	0	0	0	0	0	0	0.1	0
2009-01-05	1.3	0.1	0	0	2.1	1.8	0.3	0	0	0	0	0
2009-01-06	1.1	0	0	0	0	0	0.1	2.5	0	2.5	0	0
2009-01-07	0	0	0	0	0	0	0	0.6	0	0.6	1.3	0.6
2009-01-08	0	0	0	0	0	0.1	0	0	0	0	1.7	0.8
2009-01-09	0	0.8	0	0	0	0	0	0	0	0	0	0
2009-01-10	0	9.9	0	0	0	0	0	0	2.4	0	0.1	0
2009-01-11	0	0	0	0	0	0	0	0	0	0	0.3	0
2009-01-12	0	0	0	0	0	0	0	0	0.4	0	0	0
2009-01-13	0	0	0	0	0	0	0	0	0	0	0	0
2009-01-14	0	2.4	0	0	0	0	0	0	0	0	0	0
2009-01-15	0	0.1	0	0	0	0	0	0	0	0	0.2	0
2009-01-16	0	0.3	0	0	0	0	0	0	1.1	0	0	0
2009-01-17	0	0	0	0	0	0	0	0	0.7	0	0.1	0
2009-01-18	0	0	0	0	0	0	0	0	0.4	0	0	0
2009-01-19	0	0.1	0	0	0	0	0	0	0	0	0	0.1
2009-01-20	0	0	0	0	0	0	0	0	0	0	0	0
2009-01-21	0	0.6	0	0	0	0	0	0	0	0	0	0
2009-01-22	0	0	0	0	0	0	0	0	0	0	0	0
2009-01-23	0	0	0	0	0	0	0	0	0	0	0	0
2009-01-24	0	0	0	0	0	0	0	0	0	0	0	0
2009-01-25	0	5	0	0	0	1.2	0	0	0	0	0	0
2009-01-26	0	1.6	0	0	0	0	0	0	0	0	0.5	0.1
2009-01-27	0	2.8	0	0	0	0	0	0	0.2	0	0	0
2009-01-28	0	5.5	0	0	0	0	0	0	0	0	0.1	0
2009-01-29	0	1.7	0	0	0.1	0	0	0	1.3	0	0.7	0.4
2009-01-30	0	2.3	0	0	0	0	0	0	0.4	0	0	0
2009-01-31	0	0	0	0	0	0	0	0	1.2	0	0	0
2009-02-01	0	0.8	0	0	0	0	0.1	0	2.3	0	0	0.1
2009-02-02	0	7.4	0.1	0	0	0	0	0	0.9	0	0	0
2009-02-03	0	0.8	0	0	0	0	0	0	0	0	0	0
2009-02-04	0	0.5	0	0	0	0	0	0	0	0	0	0
2009-02-05	0	0	0	0	0	0	0	0	0	0	0	0
2009-02-06	0	0	0	0	0	0	0	0	0.8	0	0	0
2009-02-07	0	0	0	0	0	0	0	0	3.8	0	0.2	0
2009-02-08	0	1.9	0	0	0	0	0	0	0.5	0	0.2	0
2009-02-09	0	10	0	0	0	0	0	0	0	0	0	0
2009-02-10	0	3.1	0	0	0	0	0	0	0	0	0	0
2009-02-11	0	1.1	0	0	0	0	0	0	0	0	0	0
2009-02-12	1.2	0	0	0	0	0	0	0	0.7	0	0	0
2009-02-13	0	0.2	0	0	0	0	0	0	0.2	0	0	0
2009-02-14	0	0	0	0	0	0	0	0	0.3	0	0	0
2009-02-15	0	0	0	0	0	0	0	0	0	0	0	0
2009-02-16	0	5.8	0	0	0	0	0	0	0	0	0	0
2009-02-17	0	0	0	0	0	0	0	0	0	0	0.1	0.2
2009-02-18	0	0	0	0	0	0	0	0	0	0	0.7	0
2009-02-19	1.3	0	0.5	0	0	0.1	0	1.5	0	1.5	0	0
2009-02-20	0	0.1	0	0	0	0	0	0	0	0	0	0
2009-02-21	0.6	9.7	0	0	0	0.1	0	0	2	0	0	0
2009-02-22	0	8.2	0	0	0	0	0	2.2	0.4	2.2	0	0
2009-02-23	0	1.8	0	0	0	0	0	0	0.1	0	0	0
2009-02-24	0	2.8	0	0	0	0	0	0	0	0	0	0
2009-02-25	0.1	7.8	0	0	0.9	0	0.4	0	0.1	0	0	0
2009-02-26	0.3	1.3	4.3	0.3	0.8	0.4	2.3	0.7	2.2	0.7	0	0
2009-02-27	2.4	0	1.6	0	0	1.1	0.1	2.1	2.2	2.1	0.3	0
2009-02-28	3.7	4.3	0.5	0.1	0.3	3.1	1	3.8	6.1	3.8	0	0.2
2009-03-01	1.9	5.3	0.8	1.6	0.5	2.1	2.2	2.3	0	2.3	0	0
2009-03-02	1	2.5	0	0	0	0	0	0	0	0	0.7	0.8
2009-03-03	0	0	0.3	0	0	0.1	0	0	0	0	0.5	0.8
2009-03-04	0	6.3	0	0	0	0	0	0	0	0	0	0
2009-03-05	0.1	4	0	0	0	0.1	0	0	1.7	0	0	0
2009-03-06	0.3	0	0.7	1.1	0.7	0.1	2	4.1	6.1	4.1	0	0
2009-03-07	0	0	0	0	0	0	0	0	0.7	0	0	0
2009-03-08	0	6.3	0.4	0	0	0	0	2.5	1.8	2.5	0	0
2009-03-09	0	12.4	0	0	0	0	0	0	0.2	0	0	0
2009-03-10	0	5.6	0	0	0	0	0	0	0.6	0	0	0
2009-03-11	0	9.6	0.8	0.2	0.4	0.1	0.1	0	0.7	0	0	0
2009-03-12	0	2.8	4.5	0	0	0.2	1.6	5.1	0.2	5.1	0	0
2009-03-13	0	0.5	1.1	0	0	0	0	0.2	4.1	0.2	0	0
2009-03-14	0	11.1	0	0	0	0	0	0	1.5	0	0	0
2009-03-15	0	5.6	0	0	0	0	0	0	0.2	0	0	0
2009-03-16	0	0	0	0	0	0	0	2.1	2.8	2.1	0	0
2009-03-17	0.2	2.6	0	0	0	0	0	0	11.8	0	0	0
2009-03-18	0.4	0	0	0	0	0	0	0	3.3	0	0	0
2009-03-19	0	5.8	0	0	0	0	0	3.9	0	3.9	0.1	2.9
2009-03-20	0	0	0	0	0	0.2	0	0	0	0	0	0
2009-03-21	0.1	0.2	0	0	1.2	0	0	0	0	0	0	0
2009-03-22	0.1	8	0	0	0.5	0.2	0.6	0	0	0	0.1	0
2009-03-23	0	2	1.5	0	0	0	0	0.3	0	0.3	0	0
2009-03-24	0	10.4	0	0	0	0	0	0	2.7	0	0	0
2009-03-25	0	9.8	0	0	0	0.1	0	0	0.5	0	0	0.3
2009-03-26	0.8	2	0	0	0	2.5	0	0	0	0	0.2	0
2009-03-27	0	1.1	4.6	0.2	1.9	1.5	1.7	0	0	0	0	0.6
2009-03-28	1	6.5	3.8	0.1	0.3	0	3.8	5.6	0	5.6	0	0.2
2009-03-29	1.2	6.2	0	0	0	5.6	0	0.3	0	0.3	0	0
2009-03-30	2.5	3	0.1	0	0.3	0.4	0.8	0.1	0.1	0.1	0	0
2009-03-31	0.3	2.2	0.2	0	0	1.2	0.4	0.7	0	0.7	0.1	0.7
2009-04-01	0.4	8.2	0	1.1	0.9	0.7	0.1	6.7	1.1	6.7	1.1	0.4
2009-04-02	0	3.9	0	0	0.2	0	1.1	0.3	11.9	0.3	0	0
2009-04-03	1.2	0	0.2	0	0.6	0.1	0	2.1	4.8	2.1	0	0
2009-04-04	1.1	0	0.6	0	0	4.6	0.4	1.5	0.4	1.5	0	0
2009-04-05	4.9	2.2	0	0	0	0.8	0	2.7	0	2.7	0	0
2009-04-06	0	3.4	0	0	0	0.1	0	2.2	0	2.2	0	0
2009-04-07	0	4.2	0	0	0	0	0	0	0	0	1.5	1.3
2009-04-08	0.1	2.3	0	0	0	0	3.5	0	0	0	0	1.4
2009-04-09	0	7.6	0.2	0	0	0	0.7	1.8	0	1.8	4.9	3.3
2009-04-10	0	7.7	0	0	1.6	0.2	0	5.2	0	5.2	0	5.5
2009-04-11	6.3	3.3	0.4	0	0.7	5.5	3.8	3.2	2.6	3.2	0	0
2009-04-12	4.9	1.3	0.9	7.9	0.1	0	3.7	1.2	1.6	1.2	0	0
2009-04-13	0.2	2.4	0.3	0	0	0	0.1	11.4	0.9	11.4	0	0
2009-04-14	0	0.9	0	0	0	0.2	0	0	2.7	0	0	0
2009-04-15	0.5	12.7	0.6	0	0	0.1	0	0.3	4.2	0.3	0	0
2009-04-16	0	0.9	0	0	0	0	0	0	9.3	0	0	0
2009-04-17	0	3.4	0	0	0	1.3	0	0	9.6	0	13.3	7.4
2009-04-18	9	1.7	1.7	3.2	1.6	0.6	15.8	9.4	0.1	9.4	0	0.3
2009-04-19	1.4	0.2	0.2	0	0	0.1	0	0.3	0	0.3	0	0
2009-04-20	0	10.1	0	0	0	0.1	0	0.1	0	0.1	0	0
2009-04-21	0	23.8	0	0	0.6	0.7	0	0	4.3	0	0	0
2009-04-22	0.6	1.7	0	0	1.8	2.8	1.7	0	2.8	0	3.1	5.1
2009-04-23	0.8	0.3	1.8	0.5	1	0.1	1.8	15.9	2	15.9	0.6	9.7
2009-04-24	1.1	0	2.6	0	0.4	0	0.1	5.9	5.9	5.9	0	0
2009-04-25	0.1	4	0.4	0	0	0	0.5	0.3	16.4	0.3	0	0
2009-04-26	0.1	0	1	0	0	0	0.7	0.5	0	0.5	0	0
2009-04-27	4.1	0.3	2.9	1.1	0	0	0	14	0.2	14	0	0.1
2009-04-28	0.1	0.1	0	0	0	0	0	0.1	4.7	0.1	1.5	2.8
2009-04-29	0	0.1	0	0	0	0	0	0	0	0	0	0
2009-04-30	0.8	0	0	0	0.9	1.6	0.1	2.2	2.4	2.2	1	0.8
2009-05-01	0	7	7.3	0	0	0.5	0.1	10.8	4.8	10.8	0	0
2009-05-02	0	0	2.1	0	0	0	0	1.4	0	1.4	0.4	0
2009-05-03	0	1.5	0	0	0	0	0	0	2.4	0	0	0
2009-05-04	2.2	1.3	0	0	5.2	5.1	0	2.1	7.3	2.1	2.1	12
2009-05-05	2	1	0	0	0	0	0	0.8	4.1	0.8	0.1	0
2009-05-06	0	26.2	0	0.5	0	1.4	0	0	17.5	0	0	0
2009-05-07	0.7	15	0	1.1	0	0	0.9	0	6.8	0	3.8	4.4
2009-05-08	1	1.1	1.3	3.9	4.7	2.1	2.8	4.9	2.6	4.9	0.9	1.5
2009-05-09	2.1	0	11.4	14.5	1.7	2.5	9.6	12.9	3.3	12.9	0	0
2009-05-10	0.3	0.8	2.3	7.1	0.9	4.6	1.4	13.5	6.9	13.5	0	0
2009-05-11	6.7	0	14.9	4.9	1.4	5.4	18.2	2.1	3.4	2.1	0	0
2009-05-12	0.3	2.4	7	10.8	1.9	0	2	2.6	8.9	2.6	0	0
2009-05-13	1.1	0	0.1	5.2	0.2	2.7	3	0.2	0.6	0.2	0	0
2009-05-14	5.9	7.7	10	5.3	0.2	4.8	5.4	2	8.6	2	0	0
2009-05-15	3.6	11.7	11.7	0.5	0.6	0	5	13.1	0.1	13.1	0	0
2009-05-16	0	10.4	0	0	0	0	0.6	0	27.2	0	0	0
2009-05-17	9.6	9.7	9.9	10.6	3.7	2.2	9.1	8.3	1.7	8.3	2.4	2.9
2009-05-18	0	0	0	0	1.6	0.8	0	0	0.2	0	0	0
2009-05-19	0.9	14.8	0.2	0	0	0	0.4	3.6	1.8	3.6	0	0
2009-05-20	0	0.8	1.3	0	0	0	0	0	0.2	0	0	0
2009-05-21	1.7	6.9	14.8	0.7	0	2.1	0.9	2.8	2.7	2.8	0	1.7
2009-05-22	1.1	9.8	6.4	0	0	0	0.2	12.5	1.2	12.5	0	0
2009-05-23	3.9	3	0	7.2	5.7	6.2	2.6	0.4	2.9	0.4	0	1.2
2009-05-24	1.3	0	1.2	3.1	0.4	2.6	1	8.7	0	8.7	0	0
2009-05-25	3.4	0.4	0.6	0	3.5	0.7	1.1	8.5	2.8	8.5	0	0
2009-05-26	0	12.1	0.8	6.5	2	1.5	5.6	10.9	2.5	10.9	0	0
2009-05-27	1.7	0	0	2.5	1.2	3	2.2	0.2	6.9	0.2	0.2	0.1
2009-05-28	12	1.6	7.9	6.5	0.5	3.8	15.9	6.9	8.8	6.9	0	0.3
2009-05-29	9.5	0	0.4	3.5	0.9	7.9	0.6	4.7	10.2	4.7	0	3
2009-05-30	3.8	3.5	0.6	0	0.1	4.4	0	1	3.8	1	0	0
2009-05-31	1.9	0	0	0	0.1	1.6	0.7	0.4	2.4	0.4	0	1
2009-06-01	5.6	7.8	0	0.1	1.6	3.2	0.6	2.1	2.4	2.1	0	1.2
2009-06-02	0.8	1.1	1	0	0	0.1	0	1.5	9.5	1.5	0	0
2009-06-03	0	5	0.2	0	0	0	0	0	5.7	0	0	0
2009-06-04	0.1	0	0.9	1.1	0.2	0	2.3	0	2.6	0	4.3	2.7
2009-06-05	1	3.3	0.4	0	2.2	0.6	0.9	0	0	0	1	1.2
2009-06-06	2.9	0	0	0	0	3	0	0	2.9	0	0	0
2009-06-07	4.2	5.5	0.9	0	2.9	0.5	2.5	6	4.1	6	0	0
2009-06-08	0.9	1.1	0	1.3	0	3.9	0	0.3	34.3	0.3	0	0
2009-06-09	12.4	14.7	3.4	3.5	11.8	2.4	0	9.6	4.4	9.6	1.9	3.1
2009-06-10	11.2	1.7	3.3	0.9	2.5	13.5	3.7	13.7	0	13.7	0	0
2009-06-11	7.4	0	0.1	0.1	0.2	2.9	2.2	9.6	4.4	9.6	0	0
2009-06-12	0	0	0.8	0	0	0	0	0	1	0	0	0
2009-06-13	3.4	0.5	0	0.7	3	2.3	0	6.3	0.8	6.3	0.3	9.6
2009-06-14	0	0	0	4.5	0	0.5	0.2	0	1.3	0	0.1	0
2009-06-15	0.6	7.5	0	6.7	1.9	0.5	0	12	0	12	0	0
2009-06-16	0.1	7.4	1	0.3	6	0	0	0	0	0	0	0
2009-06-17	2.2	0	0	0.3	4.3	0.8	3.1	0	2	0	0	0
2009-06-18	0	0	0	17.7	2.8	0.1	0.2	0.6	12.5	0.6	0	0
2009-06-19	4.1	2.9	14.7	0.6	1.1	6.6	29.1	0	8.2	0	3.1	0
2009-06-20	2.7	0.4	0.1	0.3	0.6	0.5	9.4	0	4.2	0	0.3	10.5
2009-06-21	2.3	24.3	0	0	0	0	4.9	0	12.2	0	0	0
2009-06-22	1.8	0.3	1.1	0	0	1.2	4.1	1.1	1.7	1.1	0	0
2009-06-23	0	8.5	1	0	0	0	0.1	4.3	14.9	4.3	0.2	0
2009-06-24	2.3	0	0	0	1.4	5.1	6.2	2.3	0	2.3	0	0
2009-06-25	0	1.1	6.1	1.8	0	0	0	5.6	0	5.6	0	0
2009-06-26	9.7	8.7	0	4.5	1.1	0	2.8	0.5	0	0.5	0.2	0.5
2009-06-27	2.4	0	17.5	1.5	0.1	11.8	17.2	1.4	19.9	1.4	0	0
2009-06-28	7.3	8	8.3	0.6	0	0	7.5	8.8	0.1	8.8	0	0
2009-06-29	16.3	0	0.8	10.9	0.8	14.4	0.5	1.6	0	1.6	0	0
2009-06-30	0	0	0	1	0.4	0	0	0	9.1	0	3.3	5.9
2009-07-01	4.1	0	2.9	3.3	1.8	15.5	0.4	8.8	9.4	8.8	4	0
2009-07-02	4	0.5	0	0	19.4	8.8	0	0.2	1	0.2	13.1	17.9
2009-07-03	3.7	12.4	0.6	0	8.2	8	0	0	0.5	0	0	0.1
2009-07-04	0.8	4.9	0	0.1	17	6.8	0	0.7	1.2	0.7	0	0
2009-07-05	28.4	0	0	0	0.9	0.5	6.5	4.1	0	4.1	0	0
2009-07-06	2.8	2.6	0.1	5.7	20.2	6.9	0	0	0	0	0.5	0.5
2009-07-07	2.3	0	7.1	9.6	4.5	23.4	4.6	5.6	0.1	5.6	0.2	0
2009-07-08	4.4	0	24.8	0.4	3.6	0	0	7.8	0.5	7.8	4.8	4.6
2009-07-09	0.5	1.7	0	6.3	13.3	25.7	0	0	0	0	1	0.8
2009-07-10	6.7	0	3.5	0.9	0	4.1	1.5	0.3	0.3	0.3	0	4
2009-07-11	0	2	0	0.7	0	2.1	0.1	1.8	1.5	1.8	1.7	0.7
2009-07-12	3.4	2	0.6	12.2	7.3	5.3	3.2	11.2	0.6	11.2	0	4.9
2009-07-13	3	8.6	0	0	0	1.6	0	1.3	0	1.3	2.2	0
2009-07-14	1.8	9.6	8.8	0.6	8.1	2.2	0.6	2	0	2	0	0
2009-07-15	9.6	5.7	4.6	0	0.3	0.2	42.4	15.3	0	15.3	0	0
2009-07-16	5.6	0.7	8.8	8.9	14.4	3.5	0.4	7.2	13	7.2	0	0
2009-07-17	6.8	7.1	2.3	0	0	1.4	0	28.9	3.2	28.9	3	4
2009-07-18	0	17.8	0.7	0	0	0	0	0	8.7	0	16.5	27
2009-07-19	3.8	7.3	0	18.1	14.4	10.3	8.4	0	14.2	0	0	0
2009-07-20	2.7	1.5	6.4	0.9	1	4	58	5.1	6.3	5.1	0	0.3
2009-07-21	4.4	0	0	0.5	0.8	1.9	2.7	0	0.1	0	0	0
2009-07-22	4.9	0	1.6	0.5	12.2	2.1	1.4	17.6	10.4	17.6	0.6	0
2009-07-23	0.1	0.6	0	0	0	2.5	0	0.3	0.7	0.3	0	0
2009-07-24	7.7	2.9	0	0	1.3	8.5	0.9	23.1	3.7	23.1	0.4	0.3
2009-07-25	2.2	0	3.1	7.7	2	7.8	2.7	0.6	6.4	0.6	17.1	0
2009-07-26	6.4	1.3	3.3	7.1	0.2	2.4	15.9	1.1	1.7	1.1	6.7	26.6
2009-07-27	0	0	0	0	0	0	0	0.5	0	0.5	14.7	12.3
2009-07-28	1.2	0.1	0	0.1	2	0	0	0	0	0	2.4	1.1
2009-07-29	1.6	0	0	0	0	1.1	0	0	0	0	0.4	9.6
2009-07-30	4.3	1.8	9.6	7.7	20.1	6.7	17.3	2.8	5.5	2.8	6.9	4
2009-07-31	0	6.8	0.2	0	0	0.6	0	0	0.2	0	0	1.7
2009-08-01	1.3	0	1.2	0	0	0.3	0	0.5	7.7	0.5	0	0
2009-08-02	2.8	8.2	0.4	1.6	2	5	2.1	11.9	12.8	11.9	0	0
2009-08-03	0	5.3	6.9	0.1	0	0	3.9	9.5	0	9.5	0	0
2009-08-04	0	0	0	4.2	0.6	3	0.5	0	0	0	0	0
2009-08-05	0	0	0	0	2.1	0	0	0	0	0	15.9	4.5
2009-08-06	0	0.2	0	0	3	4.1	0	0	0	0	4.4	10.2
2009-08-07	3.8	5.9	3.1	15.1	4.4	2.6	6.3	8.8	0	8.8	0	0
2009-08-08	0.1	9.9	0.7	0.1	0	0	4.1	11.8	0	11.8	0	0
2009-08-09	8	11.7	10.7	9	6.2	10.6	23.4	8	0	8	0	0
2009-08-10	0	0.3	2.3	0	0	0	0.1	3.4	1.3	3.4	0	0
2009-08-11	0	6.7	0	0	0	0	0	0.2	5.4	0.2	0	0.8
2009-08-12	0	6.3	0	0	0	0.7	0	0	12.9	0	0	0
2009-08-13	10.1	1.9	0	2.6	0	2.5	0.2	0	5	0	0	0
2009-08-14	0	0.4	1	0	0.3	1.5	0	0	0	0	0	0
2009-08-15	3.3	0	0.3	0	1.8	11	5.1	1.6	0	1.6	0	0
2009-08-16	0.6	0	0.6	0	0.2	0	0	1.1	0.1	1.1	0	0.1
2009-08-17	0	0	0	0	0	0	0	1.3	12.3	1.3	4	24.8
2009-08-18	6.2	0	0	2.4	4.1	6.6	0	0	0	0	0	0.7
2009-08-19	26	1.7	4.8	0	0.1	5.7	16.6	4.6	5.2	4.6	1.8	0
2009-08-20	23.2	0.1	0.5	0.4	8.9	2.2	0.7	0.2	4.3	0.2	1	0
2009-08-21	8.6	1.5	38	10	12.2	20	5.5	4.9	10.3	4.9	0.5	2
2009-08-22	5.9	0	13.9	0	5.1	6.9	0.7	24.7	10.6	24.7	0	0
2009-08-23	8.8	0	0.1	5.9	6.9	1.1	17.1	0.3	4.2	0.3	0	0
2009-08-24	2.2	0	0	31.2	6.6	15.3	0	0	2.2	0	0.1	0
2009-08-25	4.6	0	0.1	12.4	14.3	34.9	4.1	0	1.4	0	0	0
2009-08-26	0	1.9	8.1	0	0	0	3.4	13.7	3.6	13.7	0.4	11.2
2009-08-27	1.8	0	0	0	0	4.2	2.6	0	0	0	0	0
2009-08-28	4.9	0	1.8	13.4	15.1	5.2	9.4	10.5	0.2	10.5	0	0
2009-08-29	0	0	0	5.2	0	0	0.1	3.3	2.3	3.3	0	0
2009-08-30	0	0	0	0	0	0	0	0	3.4	0	0	0
2009-08-31	0	0	0	0	0	0	0	0	0	0	0	0
2009-09-01	1.1	0	0	3.9	2	2.2	2.1	0	0.4	0	0	0
2009-09-02	6.4	0	3.6	0	0.1	2.3	1.7	3.7	0.3	3.7	0	0
2009-09-03	4.3	1.7	8.8	5.4	5	2.9	0	6	5.4	6	0.3	10.4
2009-09-04	2.7	0	2	0	5.3	1.2	0	0.2	2.4	0.2	0.4	5.5
2009-09-05	0	0	0.1	11	0.5	0	4.8	0	5.6	0	0	1.7
2009-09-06	0	0	0	6.1	4.2	0	11.1	0	3.8	0	0	0
2009-09-07	1	0	0	10.2	3.3	0	4.9	0	3	0	0.1	0.4
2009-09-08	0	0	0	7.2	0	1.3	3.6	2.6	0.1	2.6	0	0
2009-09-09	0	0	0	0	0.3	0.4	0	0	0.7	0	0	0
2009-09-10	0	0	0	8.9	0	0.1	9.5	0	0.5	0	0	0
2009-09-11	11.6	0	16.4	2.5	0	7.6	6.6	0	2	0	0	0.5
2009-09-12	1.5	0	30.7	13.5	6.2	5.9	0.2	12.4	6.3	12.4	0	0
2009-09-13	9.3	0	4.7	11.6	8.7	2.1	8.1	2.5	0.3	2.5	0.7	0
2009-09-14	1.1	0	14.3	0.5	0	2.7	1.2	13.8	1.3	13.8	0	0
2009-09-15	0.4	0.9	0	1.4	0.6	3.6	0.6	0	0.1	0	18.5	17.2
2009-09-16	6.4	5	0.3	1.5	0.7	4.4	0.9	4.6	0	4.6	0.2	4.6
2009-09-17	1	0.1	8.2	2.4	0	0	0	13	0	13	2.5	2.8
2009-09-18	0.3	0.7	0.9	0.1	0	5.3	0	0	0	0	0.1	4.9
2009-09-19	5	4.9	7.4	21.2	9.2	3.8	13.5	6.9	0.6	6.9	0	0.8
2009-09-20	0	0.6	0	0	0	0	0	0.4	0	0.4	0	0
2009-09-21	0	0.1	0	0	0	0	0	0	0	0	0	0
2009-09-22	0.2	0	0	0	0	0	0	0	0	0	0.5	0
2009-09-23	5.2	0	4.7	3.1	8.3	5.2	4.2	3.4	0	3.4	0	0.2
2009-09-24	0	0	0	0	0	0.1	0	0	0.5	0	0	0.5
2009-09-25	7.1	0	0.1	5.1	4	2.3	5.9	8.4	1.1	8.4	0	0
2009-09-26	0.1	0	0.8	3.3	3.7	0	1.1	0.7	0	0.7	0	0
2009-09-27	0	0.5	0	0	0	0	0	0	0	0	0	0
2009-09-28	0	0	0	0	0	0.1	0	0	0	0	0.2	0
2009-09-29	0	0	0.7	0	1.1	2.7	0	3.2	0	3.2	0	0
2009-09-30	2	0	0.3	0	0	9.1	0.7	2.9	0.1	2.9	0	0
2009-10-01	2.3	0	0	0	0	2.6	2.3	2.2	0	2.2	0	0
2009-10-02	0	0	10.9	0	0	0.3	0.5	3.7	0	3.7	0	0.3
2009-10-03	4.4	0	3.6	0	0	9.5	0	18.7	0	18.7	0	0
2009-10-04	0	0	0	0	0	0	0	0	0	0	0	1.3
2009-10-05	0.5	0	0	0	0	0	0	0	0	0	0	0
2009-10-06	3	0	2.7	0	7.6	9.7	0	2.1	0	2.1	0	0
2009-10-07	2.2	0.1	1	8.1	7.8	3.8	6.6	7	0	7	0.2	0
2009-10-08	14.3	0	4.6	8.4	3.1	19.4	10.6	2.4	0.2	2.4	4	3.3
2009-10-09	8.4	0	13.5	3.7	3	4.9	0.6	16.5	0	16.5	0.6	4.5
2009-10-10	0	0	0.2	0.9	1.4	1.2	0.7	5.2	0	5.2	0	0
2009-10-11	0.3	0	1	3.2	2	1.3	2.5	5.6	0	5.6	0	0
2009-10-12	0.4	0	4	0.6	0.5	4.2	0.2	7.1	0	7.1	0	0
2009-10-13	0.4	0	2.1	0	0	0.2	2.6	3.6	0	3.6	0	0
2009-10-14	0	0	0	0.5	0	0	0	1	0	1	0	0
2009-10-15	0	0	0	0	0.2	0	0	0.3	0	0.3	2.6	2.6
2009-10-16	0	0	0	0	0	0	0	0	0	0	0.2	1.4
2009-10-17	0	0	0	0	0	0	0	0.9	0	0.9	0	0
2009-10-18	0	0	0	0	0.1	0	0	0	0	0	0	0
2009-10-19	0.1	0	0	0	0	1.4	0	0.9	0	0.9	0	0
2009-10-20	0.1	0	0	0	0	0.1	0	0.6	0	0.6	0	0
2009-10-21	4.1	0	2.8	0	0	1.6	0	3.1	0	3.1	0	0
2009-10-22	0	0	0	0	0.3	0	0	0	0	0	0	0
2009-10-23	0.3	0	0	0	0	0	0	0	0	0	0	0
2009-10-24	0	0	0	0	0	0	0.2	1.7	0	1.7	0	0
2009-10-25	0	0	0	0	0	0	2.7	0	0	0	0	0
2009-10-26	0	0	0	0	0	0	2.8	0.2	1.7	0.2	0	0
2009-10-27	0.1	0	0	0	0.5	0	0.6	0	0	0	0	0
2009-10-28	0	0	0	0	0	0	0	0.1	1	0.1	0	0
2009-10-29	0	0	0	0	0	0	0	0	0	0	0	0
2009-10-30	0	0	0	0	0	0	0	0	0	0	2.3	3.7
2009-10-31	0	0	0	0	0	0	0	0.2	0	0.2	4	2.5
2009-11-01	0	0	0	0	0	0	0	0	0	0	0	0.3
2009-11-02	0	0	0	0	0.2	0	0	0	0	0	0	0
2009-11-03	0.8	0	0.6	0	2.7	0	0.3	0	0	0	0	0
2009-11-04	0.1	0	0.7	0	0	0.6	0	0.2	0	0.2	0	0
2009-11-05	0	1.4	0	0	0	0	0	0	0	0	0	0
2009-11-06	0.2	0	0	0	0	0	0	0	0	0	0	0
2009-11-07	0	0	0	0	0	0	0	0	0	0	2	4.5
2009-11-08	0	0	0	0	0	0	0	0	0	0	0	0
2009-11-09	0	0	0	0	0	0	0	0	0	0	0	0
2009-11-10	0	0	0	0	0	0	0	0	0.1	0	0	0
2009-11-11	0	0	2.6	0	0	0	0	0	0	0	0	0
2009-11-12	0	0	0	0	0.1	0	0	0	0	0	0	0
2009-11-13	0	0	0	0	0	0	0	0	2.1	0	0	0
2009-11-14	0.8	0	0	0	0	0.1	0	0	0	0	0	0
2009-11-15	0	0	1.5	0	8.4	0	0.7	0.5	0	0.5	0	0
2009-11-16	0	0	5.8	0	2.3	0	3.6	12.8	0	12.8	0	0
2009-11-17	0	0	0	0	0	0	0	0.5	0	0.5	0	0
2009-11-18	0.8	0	0	0	0	0	0	3	0.1	3	0	0
2009-11-19	1.3	0	5.6	0	0.2	1.5	0.3	2.5	0	2.5	0	0
2009-11-20	1.4	0	0.3	0	0.7	1.3	0	0.7	0	0.7	0	0
2009-11-21	0	0	0.1	0	0.9	0	0	0.2	0	0.2	0	0
2009-11-22	0	0	0	0	0	0	0	0	0	0	0	0
2009-11-23	0	0	0	0	0	0	0	0	0	0	1	2
2009-11-24	0	0.1	0	0	0	0	0	0	0	0	0	0
2009-11-25	0	0	0	0	0	0	0	0	0	0	0	0
2009-11-26	0	0	0	0	0	0	0	0	0	0	0	0
2009-11-27	0	0	0	0	0	0	0	0	0	0	0	0
2009-11-28	0	0	0.3	0	0	0	0	0	0	0	0	0
2009-11-29	0	0	0	0	0	0	0	0	0	0	0.3	0
2009-11-30	0.1	0	0	0	0	0	0	0	0	0	0	0.2
2009-12-01	0	0	0	0	0	0	0	0	0	0	0	0.1
2009-12-02	0	0	0	0	0	0	0	0	0	0	0.1	0.3
2009-12-03	0	0.4	0	0	0	0	0	0	0	0	0	0
2009-12-04	0	0.1	0	0	0	0	0	0	0	0	0	0.2
2009-12-05	0	0	0	0	0	0	0	0	0	0	0.3	0.4
2009-12-06	0	0	0	0	0	0	0	0	0	0	0.5	0.6
2009-12-07	0	0	0	0	0	0	0	0	0	0	0	0
2009-12-08	0	0	0	0	0	0	0	0.9	0.3	0.9	0	0
2009-12-09	0	0	0	0	0	0	0	0	2.6	0	0	0
2009-12-10	0	0	0	0	0	0	0	0	0	0	0	0
2009-12-11	0	0	0	0	0	0	0	0	0	0	0	0
2009-12-12	0	0	0	0	0	0	0	0	0	0	2.2	1.4
2009-12-13	0	0	0	0	0	0	0	0	0	0	0.1	0.6
2009-12-14	1.4	0.2	0.2	0	0.1	2.5	0	1.7	0	1.7	0	0
2009-12-15	0	0	0	0	0	0	0	1	0	1	0	0
2009-12-16	0	0.6	0	0	0	0	0	0	0	0	0	0
2009-12-17	0	0.6	0	0	0	0.5	0	0	0	0	0	0
2009-12-18	0	0.8	0	0	0	0	0	0	0	0	0	0
2009-12-19	0	0.7	0	0	0	0	0	0	0	0	0	0
2009-12-20	0	0	0	0	0	0	0	0	0	0	0	0
2009-12-21	0	0	0	0	0	0	0	0	0	0	0	0
2009-12-22	0	0	0	0	0	0	0	0	0	0	0	0
2009-12-23	0	0	0	0	0	0	0	0	0	0	0	0
2009-12-24	0	0	0	0	0	0	0	0	0	0	0	0
2009-12-25	0	0	0	0	0	0	0	0	0	0	0	0
2009-12-26	0	0	0	0	0	0.1	0	0	0	0	0	0
2009-12-27	0	0.3	0	0	0	0	0	0	0	0	0	0
2009-12-28	0	0	0	0	0	0	0	0	0	0	0.5	0
2009-12-29	0	0	0	0	0	0	0	0	0	0	0.9	1.2
2009-12-30	0	0	0	0	0	0	0	0	0	0	0.4	0.2
2009-12-31	0	0	0	0	0	0	0	0	0	0	0	0.1
2010-01-01	0	1.5	0	0	0	0	0	0	0	0	0	0
2010-01-02	0	0	0	0	0	0	0	0	0	0	0.5	0.3
2010-01-03	0	0.1	0	0	0	0	0	0	0	0	0.8	1.8
2010-01-04	0	0.6	0	0	0.5	0.1	0	0	0	0	0	0.4
2010-01-05	2.2	0	0	0	0	0.3	0	0	0	0	0.4	0
2010-01-06	0.3	0.4	0	0	0	0.1	0	0	0	0	5.1	3.9
2010-01-07	0	0	0.1	0	0.9	0	0.1	0	0	0	0	0
2010-01-08	0	0	0	0	0	0	0	0	0	0	0	0
2010-01-09	0	0	0	0	0	0	0	0	5.8	0	0.6	0.1
2010-01-10	0	0	0	0	0	0	0	0	0	0	1.1	1.9
2010-01-11	0	0	0.1	0	0	0	0	0	0	0	1.8	1.3
2010-01-12	0	1.3	0	0	0	0	0	0	0	0	0	0
2010-01-13	0	0.1	0	0	0	0	0	0	0	0	1.7	0.8
2010-01-14	0	0	0	0	0	0	0	0	0	0	3.5	1.3
2010-01-15	0	0	0	0	0	0	0	0	0	0	0	0
2010-01-16	0	0	0	0	0	0	0	0	0	0	0	0
2010-01-17	0	0	0	0	0	0	0	0	0	0	0	0
2010-01-18	0	0	0	0	0	0	0	0	0	0	0	0
2010-01-19	0	0	0	0	0	0	0	0	1.7	0	0	0
2010-01-20	0	0	0	0	0	0	0	0	0	0	0	0
2010-01-21	0	0.2	0	0	0	0	0	0	0	0	0.2	0.1
2010-01-22	0	1.6	0	0	0	0	0	0	0	0	0	0
2010-01-23	0	0.1	0	0	0	0	0	0.1	0	0.1	0	0
2010-01-24	0.9	0	0	0	0	2.6	0	0	0	0	0	0
2010-01-25	0	0	0	0	0.2	0	0	0	0	0	0	0
2010-01-26	1.8	1.5	0	0	0	0.3	0	0	0	0	0.1	0
2010-01-27	0	0.6	0	0	0	0	0	0	0	0	0.1	0
2010-01-28	0	0	0	0	0	0	0	0	0	0	0.6	0.4
2010-01-29	0	1.4	0	0	0	0	0	0	0	0	0.6	0.8
2010-01-30	0.1	1.2	0	0	0	0.6	0	0	0	0	0.1	0
2010-01-31	1.9	0	0	0	0	0	0	0	0	0	0.4	0.1
2010-02-01	0	0	0	0	0.2	0	0	0	0	0	0	0.3
2010-02-02	0.2	0	0.2	0	0.6	0.1	0	2.1	0	2.1	0.2	0
2010-02-03	0.3	0.2	0.9	0	0	0.3	0	0.7	0	0.7	0	0
2010-02-04	0	1.6	0.1	0	0	0	0	0	0	0	0	0
2010-02-05	0	2.5	0	0	0	0	0	0	0	0	0	0
2010-02-06	0	0	0	0	0	0	0	0	0	0	0.4	0.8
2010-02-07	0	0	0	0	0	0	0	0	0	0	0	0
2010-02-08	0	0	0	0	0	0	0	0	0	0	0	0
2010-02-09	0	0	0	0	0	0	0	0	0	0	0	0
2010-02-10	0	0	0	0	0	0.1	0	0	0.2	0	0	0
2010-02-11	0	0.2	0	0	0	0	0	0	0	0	0	0
2010-02-12	0	1.8	0	0	0	0	0	0	0	0	0	0
2010-02-13	0.3	0	0.4	0	0	0.3	0	0.1	0	0.1	0	0
2010-02-14	0	0	0	0	0	0	0	0.5	0	0.5	0	0
2010-02-15	0.1	0	1.1	0	0	0	0	2.7	0	2.7	0	0.1
2010-02-16	0	0	0.1	0	0	0	0	0.7	0	0.7	0.2	2.2
2010-02-17	0	0	0	0	0	0	0	1.8	0	1.8	0	0
2010-02-18	0.4	4.7	0	0	0	0	0	0.4	0	0.4	0	0
2010-02-19	0	4.5	0	0	0.1	0	0	0	0.1	0	0	0
2010-02-20	0	2	0	0	0	0	0	0	0.2	0	0	0
2010-02-21	0	5.8	0	0	0	0	0	0	1.1	0	0	0
2010-02-22	0	1.4	0	0	0	0	0	0	0	0	0	0
2010-02-23	0	0	0	0	0	0	0	0	3.6	0	0	0
2010-02-24	0	0	0	0	0	0	0	0	0	0	0	0
2010-02-25	0	0	0.2	0	0	0	0	1.7	0	1.7	0	0
2010-02-26	0.2	0	2.2	0	0	0	0.4	0.2	0	0.2	0	0
2010-02-27	0	0	0	0	0	0	0	0	0.9	0	0	0
2010-02-28	0	0	0	0	0	0	0	0	0	0	0	0.2
2010-03-01	0	0	0	0	0	0	0	0	2.2	0	0	0
2010-03-02	0	0	0	1.1	0.1	0	1.8	0	0.2	0	0	0
2010-03-03	1.5	0.3	1	0.7	1.9	0.5	1.9	0.8	0.4	0.8	0	0
2010-03-04	0	0	0	0	0	0	0	0	0	0	0	0
2010-03-05	0.3	0	2.7	0	0.6	2.8	0	0.3	3.6	0.3	0	0
2010-03-06	1.5	1.2	0	0	0.1	2.7	2.2	2.6	4.7	2.6	0	0
2010-03-07	0	7	0	0	0	0	0	0	0	0	0	0
2010-03-08	0	3.6	0.2	0	0	0.1	0	0	0	0	0	0
2010-03-09	0	5.8	0	0	0	0	0	0	0	0	0	1.1
2010-03-10	0	0.5	0	0	0	0.1	0	0	0	0	0	0.5
2010-03-11	0	0	0	0	0	0	0	0	0	0	3.2	0.4
2010-03-12	0	2.9	0	0	0	0	0	0	0	0	0	0
2010-03-13	0	2.7	0	0	0	0	0	0	1.4	0	0	0
2010-03-14	0	2.3	1.9	0	0.1	0	0	1.1	4.6	1.1	0	0
2010-03-15	0	4.2	1.9	0	0.2	0.1	0.5	0.8	0	0.8	0	0
2010-03-16	0	3.2	0	0	0	0	0	0	0.9	0	0	0
2010-03-17	0	0	0	0	0	0	0	0	0	0	0.1	0
2010-03-18	0	3.2	0	0	0	0	0	0	0	0	0.8	1
2010-03-19	0	4.1	0	0	0	0	0	0	0	0	0	0
2010-03-20	0	6.9	0	0	0	0	0	0	1.8	0	0	0.2
2010-03-21	0	1.4	0	0	0	0	0	0	0	0	0.5	3.2
2010-03-22	0	2.9	0	0	0	0	0	0	0	0	0	0
2010-03-23	0	0	0	0	0	0	0	5.3	1.4	5.3	0	0
2010-03-24	0.2	0	1.6	0.3	0.5	0.3	1	2.1	5.7	2.1	0.3	0
2010-03-25	0	0	0	0	0	0	0	0	0.4	0	0	0.4
2010-03-26	0	3.8	0	0	0	0	0	0	0	0	0	0.1
2010-03-27	0	0.3	0	0	0	0	0	0	0	0	0	0
2010-03-28	0	0	0	0	0	0	0.4	0	0	0	0	0
2010-03-29	0.2	0	3.9	0	0.1	0	0	4.8	0	4.8	0	0
2010-03-30	0	6.2	2.9	0	0	0	0	0.9	1	0.9	0	0
2010-03-31	1	11.3	2.6	0	0.8	1	4.3	2.8	0	2.8	0	0
2010-04-01	0.2	1.6	0.5	0	0	0.2	0	3.1	8.9	3.1	0.1	0
2010-04-02	0.2	9.5	0	0	0	0.2	0	2.3	2.2	2.3	0.1	0
2010-04-03	0	0	0	0	0	0	0	0	0.9	0	0	0
2010-04-04	0	1.9	0	0	0	0	0	0	2.3	0	0	0
2010-04-05	0	0.3	0	0	0	0	0	0.5	3.6	0.5	0	0
2010-04-06	1.6	7.6	0.9	0	0	1.2	0	1.4	1.4	1.4	2	7.4
2010-04-07	3	9.6	4.2	1.7	1	2.3	2	5.4	0.1	5.4	1.9	4.9
2010-04-08	0	13.5	0	0	0	0	0	0	9.6	0	0.2	0.4
2010-04-09	0	5.7	0	0	0	0	0	0	0	0	0.1	0.4
2010-04-10	0	0.5	0	0	0	0	0	0	0	0	0	0
2010-04-11	0	3.1	0	0	0	0	0	0	0	0	0	0
2010-04-12	0	2.8	0	0	0	0	0	0	0	0	0	0
2010-04-13	0.6	3.1	0	0	0.7	0	1.1	0	1.1	0	5.1	4.4
2010-04-14	0.2	0.9	0.7	0	0	0.2	0	1.9	0	1.9	0	0.6
2010-04-15	0	3.6	0	0	0	0	0	0	1.2	0	0	0
2010-04-16	0	5	0	0	0	0	0	0	5.8	0	0	0
2010-04-17	0	0.6	0.2	0	0	0	0	0.5	14.3	0.5	0.3	4.3
2010-04-18	0	2.7	0	0	0	0	0	0.2	0	0.2	0	0.9
2010-04-19	0.6	3.9	0.8	2.1	0	0	4.1	0.6	0.3	0.6	0	0
2010-04-20	0	4.8	1.5	10.2	5.3	1.4	4.5	5.8	0.4	5.8	0	0
2010-04-21	0	2.5	0.3	0.8	1.1	0	1.4	3.1	0	3.1	2.1	3.5
2010-04-22	0.1	0	1.2	0	0	1.3	0	4.4	1.8	4.4	0.2	0
2010-04-23	0.7	2.8	0	0	0	0.1	0	0	5.8	0	0.1	1
2010-04-24	0.4	0.3	0.6	0	0.1	1.8	0.2	13.6	0.3	13.6	0	0
2010-04-25	0	8.1	0.2	0	0	0.3	0	8	8	8	0	0
2010-04-26	0	3.4	0	0	0	0	0	0	0	0	0	0
2010-04-27	0	0.3	0	0	0	0	0	0	0	0	0	0
2010-04-28	0	13.2	0	0	0	0	0	0	0	0	0.5	0
2010-04-29	0	13.8	0	0	0	0	0	0	4.1	0	2.3	2.4
2010-04-30	0	11.1	0	0	0	0	0	0	9.1	0	0	0
2010-05-01	0	23.8	0	0	0	0	0	0	5.8	0	0	0
2010-05-02	0	3.3	0	0	0	0.1	0	0	4.7	0	0.7	0
2010-05-03	6.1	8.7	8.5	0	0.5	2.3	1.9	7	0.7	7	1.3	0.4
2010-05-04	0	1.6	0	0	0	0	0	0	0	0	0	0.2
2010-05-05	0	0	0	0	0	0	0	0	0	0	0	0
2010-05-06	1.5	2.8	0.3	0	0	0	0	1.6	1.4	1.6	0	0
2010-05-07	6.8	2.6	3	0	2.5	2.2	0.1	19.2	0.3	19.2	0	0
2010-05-08	0.6	2.1	4.6	0	0	6.1	0.1	14.7	8.4	14.7	0.2	0
2010-05-09	0	5.2	23.3	0	0	2.6	0	21	4	21	0.5	0
2010-05-10	0	0	0.1	0	0	0.7	0	2.1	0.9	2.1	0	1
2010-05-11	0.8	1.5	0	1.9	2.1	0	5.3	0	0	0	7.1	0.1
2010-05-12	4.2	5.2	12.3	3.7	2	0.1	3.6	0.3	0	0.3	0	2
2010-05-13	2.1	0	15.3	6.5	2.3	18.5	11.7	6.1	0	6.1	0	0
2010-05-14	0	6.1	0.4	0	0.4	0.9	0	0	3.3	0	0	0
2010-05-15	7.5	0.5	1.8	0.5	1	2.3	7.9	2.6	7.1	2.6	0	0
2010-05-16	5.2	5	0	1.3	1.6	1.6	4.5	0	0.2	0	0	0
2010-05-17	0.2	1.8	0	0.4	0	0	1.2	0.5	0	0.5	0	0
2010-05-18	0	3.9	0.5	0	0	3.8	0	0.7	0	0.7	0	0
2010-05-19	2.6	0	0	0	0.7	2.2	0	1	1.4	1	0	0.4
2010-05-20	1.2	0	6.9	5.2	2	0	5	3.5	0.1	3.5	0	0.1
2010-05-21	2.1	22.7	3.7	5.5	1	3.7	1.3	9.5	11.8	9.5	0.2	0
2010-05-22	1.4	0.3	0	0	0	0	0	0	4.9	0	0	0.3
2010-05-23	0	5.3	0	0	0	0	0	0.3	18.2	0.3	0	0.1
2010-05-24	0	0	0	0	0	0	0	0	0.2	0	0	0
2010-05-25	5.5	2.7	3.8	1	2.1	0.3	9.8	6	11.4	6	0	0
2010-05-26	0.6	2.2	11	2.7	0	1	1.9	13.4	0.1	13.4	0	0
2010-05-27	0	0	11.3	0	0	0	0	8.2	5.2	8.2	0	0
2010-05-28	0	0	0.4	0.6	0	0	0	1.9	0	1.9	3	11.2
2010-05-29	0	0.3	0	0	0	0	4.3	0.1	0	0.1	0	0
2010-05-30	6.3	0	3	13.5	8.3	0.2	7.2	9.4	4.8	9.4	0	0
2010-05-31	13.1	0	17.4	2.9	1.4	16.8	16.2	32.8	1.2	32.8	0	0
2010-06-01	0.3	0	7.1	5.3	0	1.5	0.6	13	6.1	13	0	0
2010-06-02	13.7	12.4	6.3	4.4	0.2	0.6	4.9	5.1	0.7	5.1	0	0
2010-06-03	0	1.6	4.5	0.1	0.4	0	0.3	0.2	1.9	0.2	0	0
2010-06-04	5.8	47.3	4.5	0	0.6	1.4	2.3	0.9	5.2	0.9	0.1	0.5
2010-06-05	4.4	1.3	7.8	0	1.6	0.7	0	2.7	0	2.7	0	0
2010-06-06	10.6	0.8	9.6	1.4	7.4	3.7	11	8.6	0.3	8.6	0	0
2010-06-07	4.2	3	7.2	32.3	4.5	3.9	25.2	28.5	0.4	28.5	3.6	1.2
2010-06-08	0.1	2.4	12.8	1.4	0	0.8	0.3	4.1	11.7	4.1	0	0
2010-06-09	5.1	4.2	3.7	7.5	0.3	5.2	0.8	3.3	16.8	3.3	0	0
2010-06-10	2.2	0	0.2	0.8	2.9	4.2	1	3.7	17	3.7	1.1	6.8
2010-06-11	0.2	6.6	0	1.8	3.4	13.3	0	1.5	13.8	1.5	1.4	1.7
2010-06-12	2.3	12.8	1.1	1.7	9.5	0	9.2	4.4	8.9	4.4	0.2	0.2
2010-06-13	8.9	1.3	1.6	5.6	0.3	1.3	0.4	0.6	10.6	0.6	0	0
2010-06-14	0	6.2	0.5	0	0	6.4	0	1.6	8.4	1.6	0	0
2010-06-15	1.4	0	0.6	9.3	5.1	3.6	3.1	0.5	7.5	0.5	0	0
2010-06-16	4.3	0.8	1.2	3.6	0.1	1.2	1.2	12.5	3.7	12.5	0	22.1
2010-06-17	0	3.9	0	0	0	0	0	0	8.8	0	0	0
2010-06-18	9.1	8.2	9.8	3.8	2.6	10.7	0.1	4	1.9	4	0	0
2010-06-19	4.9	1.1	1.2	26.7	4.5	4.4	0.4	2.2	20.6	2.2	0	0
2010-06-20	8.3	21.3	0	23.7	0.8	0	2.6	0.9	0	0.9	0.1	16.5
2010-06-21	0	0	0.3	9.6	1	0	0.7	2	19.9	2	0	0.3
2010-06-22	2.6	7.1	0	0	1.2	0.6	0	1.7	0	1.7	0	0
[truncated: 923 more rows]
