# Supplementary material for: Quantifying interaction uncertainty between subwatersheds and base-flow partitions on hydrological processes
Source: PLoS One. 2022 Mar 1;17(3):e0261859. doi: 10.1371/journal.pone.0261859 (PMC8887730; doi:10.1371/journal.pone.0261859)
Supplement: S2 Data — (XLSX) [file pone.0261859.s002.xlsx]

## Sheet: Hydrological data
Date	Flow (m3/s)
2006-01-01	232
2006-01-02	234
2006-01-03	234
2006-01-04	237
2006-01-05	234
2006-01-06	217
2006-01-07	225
2006-01-08	235
2006-01-09	227
2006-01-10	229
2006-01-11	232
2006-01-12	230
2006-01-13	228
2006-01-14	226
2006-01-15	220
2006-01-16	209
2006-01-17	214
2006-01-18	221
2006-01-19	218
2006-01-20	217
2006-01-21	212
2006-01-22	209
2006-01-23	212
2006-01-24	204
2006-01-25	219
2006-01-26	215
2006-01-27	208
2006-01-28	211
2006-01-29	210
2006-01-30	215
2006-01-31	213
2006-02-01	208
2006-02-02	212
2006-02-03	212
2006-02-04	213
2006-02-05	221
2006-02-06	204
2006-02-07	223
2006-02-08	221
2006-02-09	226
2006-02-10	227
2006-02-11	217
2006-02-12	219
2006-02-13	226
2006-02-14	230
2006-02-15	217
2006-02-16	218
2006-02-17	207
2006-02-18	180
2006-02-19	184
2006-02-20	198
2006-02-21	203
2006-02-22	213
2006-02-23	208
2006-02-24	210
2006-02-25	216
2006-02-26	227
2006-02-27	235
2006-02-28	239
2006-03-01	246
2006-03-02	241
2006-03-03	230
2006-03-04	230
2006-03-05	223
2006-03-06	228
2006-03-07	229
2006-03-08	229
2006-03-09	221
2006-03-10	223
2006-03-11	223
2006-03-12	220
2006-03-13	222
2006-03-14	221
2006-03-15	224
2006-03-16	225
2006-03-17	227
2006-03-18	222
2006-03-19	220
2006-03-20	223
2006-03-21	232
2006-03-22	233
2006-03-23	230
2006-03-24	227
2006-03-25	230
2006-03-26	232
2006-03-27	233
2006-03-28	230
2006-03-29	232
2006-03-30	230
2006-03-31	227
2006-04-01	221
2006-04-02	226
2006-04-03	231
2006-04-04	234
2006-04-05	236
2006-04-06	241
2006-04-07	241
2006-04-08	252
2006-04-09	260
2006-04-10	262
2006-04-11	264
2006-04-12	268
2006-04-13	265
2006-04-14	255
2006-04-15	254
2006-04-16	266
2006-04-17	277
2006-04-18	287
2006-04-19	292
2006-04-20	302
2006-04-21	316
2006-04-22	328
2006-04-23	334
2006-04-24	348
2006-04-25	378
2006-04-26	381
2006-04-27	385
2006-04-28	375
2006-04-29	361
2006-04-30	360
2006-05-01	378
2006-05-02	372
2006-05-03	383
2006-05-04	391
2006-05-05	382
2006-05-06	396
2006-05-07	391
2006-05-08	386
2006-05-09	403
2006-05-10	412
2006-05-11	394
2006-05-12	386
2006-05-13	383
2006-05-14	362
2006-05-15	360
2006-05-16	367
2006-05-17	382
2006-05-18	386
2006-05-19	379
2006-05-20	395
2006-05-21	395
2006-05-22	374
2006-05-23	363
2006-05-24	353
2006-05-25	334
2006-05-26	329
2006-05-27	318
2006-05-28	309
2006-05-29	293
2006-05-30	286
2006-05-31	274
2006-06-01	281
2006-06-02	290
2006-06-03	287
2006-06-04	295
2006-06-05	341
2006-06-06	394
2006-06-07	407
2006-06-08	482
2006-06-09	450
2006-06-10	442
2006-06-11	476
2006-06-12	529
2006-06-13	570
2006-06-14	568
2006-06-15	519
2006-06-16	484
2006-06-17	475
2006-06-18	493
2006-06-19	581
2006-06-20	753
2006-06-21	744
2006-06-22	788
2006-06-23	778
2006-06-24	964
2006-06-25	1150
2006-06-26	1190
2006-06-27	1120
2006-06-28	1000
2006-06-29	898
2006-06-30	920
2006-07-01	879
2006-07-02	861
2006-07-03	933
2006-07-04	887
2006-07-05	816
2006-07-06	888
2006-07-07	1020
2006-07-08	987
2006-07-09	976
2006-07-10	925
2006-07-11	856
2006-07-12	822
2006-07-13	841
2006-07-14	867
2006-07-15	823
2006-07-16	821
2006-07-17	805
2006-07-18	786
2006-07-19	806
2006-07-20	858
2006-07-21	821
2006-07-22	945
2006-07-23	824
2006-07-24	754
2006-07-25	723
2006-07-26	707
2006-07-27	688
2006-07-28	661
2006-07-29	663
2006-07-30	641
2006-07-31	625
2006-08-01	599
2006-08-02	574
2006-08-03	558
2006-08-04	549
2006-08-05	537
2006-08-06	526
2006-08-07	508
2006-08-08	489
2006-08-09	477
2006-08-10	467
2006-08-11	455
2006-08-12	453
2006-08-13	459
2006-08-14	483
2006-08-15	486
2006-08-16	460
2006-08-17	524
2006-08-18	612
2006-08-19	542
2006-08-20	620
2006-08-21	686
2006-08-22	615
2006-08-23	590
2006-08-24	646
2006-08-25	687
2006-08-26	660
2006-08-27	681
2006-08-28	691
2006-08-29	696
2006-08-30	806
2006-08-31	926
2006-09-01	1080
2006-09-02	1080
2006-09-03	1090
2006-09-04	1090
2006-09-05	1120
2006-09-06	1040
2006-09-07	1000
2006-09-08	947
2006-09-09	897
2006-09-10	870
2006-09-11	828
2006-09-12	768
2006-09-13	738
2006-09-14	722
2006-09-15	685
2006-09-16	660
2006-09-17	652
2006-09-18	649
2006-09-19	620
2006-09-20	598
2006-09-21	579
2006-09-22	558
2006-09-23	546
2006-09-24	543
2006-09-25	551
2006-09-26	560
2006-09-27	575
2006-09-28	637
2006-09-29	749
2006-09-30	782
2006-10-01	789
2006-10-02	830
2006-10-03	874
2006-10-04	863
2006-10-05	851
2006-10-06	826
2006-10-07	819
2006-10-08	819
2006-10-09	828
2006-10-10	838
2006-10-11	821
2006-10-12	796
2006-10-13	766
2006-10-14	741
2006-10-15	723
2006-10-16	701
2006-10-17	674
2006-10-18	658
2006-10-19	643
2006-10-20	624
2006-10-21	616
2006-10-22	615
2006-10-23	613
2006-10-24	603
2006-10-25	288
2006-10-26	572
2006-10-27	545
2006-10-28	534
2006-10-29	518
2006-10-30	508
2006-10-31	490
2006-11-01	480
2006-11-02	469
2006-11-03	460
2006-11-04	448
2006-11-05	435
2006-11-06	424
2006-11-07	405
2006-11-08	400
2006-11-09	393
2006-11-10	381
2006-11-11	364
2006-11-12	361
2006-11-13	360
2006-11-14	356
2006-11-15	347
2006-11-16	340
2006-11-17	329
2006-11-18	327
2006-11-19	326
2006-11-20	327
2006-11-21	324
2006-11-22	312
2006-11-23	307
2006-11-24	304
2006-11-25	297
2006-11-26	292
2006-11-27	288
2006-11-28	270
2006-11-29	265
2006-11-30	257
2006-12-01	232
2006-12-02	223
2006-12-03	220
2006-12-04	216
2006-12-05	223
2006-12-06	239
2006-12-07	256
2006-12-08	248
2006-12-09	248
2006-12-10	236
2006-12-11	217
2006-12-12	189
2006-12-13	194
2006-12-14	170
2006-12-15	164
2006-12-16	159
2006-12-17	152
2006-12-18	157
2006-12-19	157
2006-12-20	159
2006-12-21	160
2006-12-22	162
2006-12-23	160
2006-12-24	159
2006-12-25	152
2006-12-26	152
2006-12-27	151
2006-12-28	150
2006-12-29	148
2006-12-30	152
2006-12-31	147
2007-01-01	149
2007-01-02	153
2007-01-03	155
2007-01-04	148
2007-01-05	150
2007-01-06	146
2007-01-07	149
2007-01-08	146
2007-01-09	140
2007-01-10	135
2007-01-11	135
2007-01-12	141
2007-01-13	137
2007-01-14	142
2007-01-15	143
2007-01-16	139
2007-01-17	133
2007-01-18	133
2007-01-19	133
2007-01-20	132
2007-01-21	132
2007-01-22	133
2007-01-23	137
2007-01-24	136
2007-01-25	134
2007-01-26	130
2007-01-27	130
2007-01-28	130
2007-01-29	125
2007-01-30	125
2007-01-31	125
2007-02-01	128
2007-02-02	124
2007-02-03	125
2007-02-04	126
2007-02-05	128
2007-02-06	126
2007-02-07	126
2007-02-08	126
2007-02-09	128
2007-02-10	129
2007-02-11	129
2007-02-12	129
2007-02-13	134
2007-02-14	134
2007-02-15	136
2007-02-16	136
2007-02-17	141
2007-02-18	137
2007-02-19	136
2007-02-20	139
2007-02-21	135
2007-02-22	138
2007-02-23	142
2007-02-24	145
2007-02-25	137
2007-02-26	136
2007-02-27	140
2007-02-28	141
2007-03-01	141
2007-03-02	154
2007-03-03	164
2007-03-04	168
2007-03-05	163
2007-03-06	179
2007-03-07	183
2007-03-08	188
2007-03-09	187
2007-03-10	189
2007-03-11	197
2007-03-12	207
2007-03-13	215
2007-03-14	220
2007-03-15	239
2007-03-16	240
2007-03-17	228
2007-03-18	204
2007-03-19	202
2007-03-20	202
2007-03-21	203
2007-03-22	223
2007-03-23	236
2007-03-24	229
2007-03-25	242
2007-03-26	266
2007-03-27	273
2007-03-28	272
2007-03-29	279
2007-03-30	300
2007-03-31	318
2007-04-01	324
2007-04-02	344
2007-04-03	342
2007-04-04	356
2007-04-05	361
2007-04-06	350
2007-04-07	349
2007-04-08	355
2007-04-09	351
2007-04-10	327
2007-04-11	317
2007-04-12	309
2007-04-13	302
2007-04-14	298
2007-04-15	284
2007-04-16	273
2007-04-17	266
2007-04-18	254
2007-04-19	264
2007-04-20	292
2007-04-21	285
2007-04-22	255
2007-04-23	238
2007-04-24	236
2007-04-25	237
2007-04-26	230
2007-04-27	233
2007-04-28	250
2007-04-29	253
2007-04-30	249
2007-05-01	254
2007-05-02	256
2007-05-03	263
2007-05-04	256
2007-05-05	238
2007-05-06	247
2007-05-07	251
2007-05-08	246
2007-05-09	242
2007-05-10	240
2007-05-11	255
2007-05-12	243
2007-05-13	234
2007-05-14	247
2007-05-15	271
2007-05-16	277
2007-05-17	289
2007-05-18	289
2007-05-19	275
2007-05-20	267
2007-05-21	265
2007-05-22	263
2007-05-23	338
2007-05-24	355
2007-05-25	290
2007-05-26	284
2007-05-27	316
2007-05-28	397
2007-05-29	457
2007-05-30	529
2007-05-31	574
2007-06-01	608
2007-06-02	615
2007-06-03	656
2007-06-04	705
2007-06-05	667
2007-06-06	630
2007-06-07	599
2007-06-08	616
2007-06-09	596
2007-06-10	610
2007-06-11	654
2007-06-12	752
2007-06-13	785
2007-06-14	851
2007-06-15	934
2007-06-16	953
2007-06-17	1100
2007-06-18	1210
2007-06-19	1330
2007-06-20	1620
2007-06-21	1990
2007-06-22	2280
2007-06-23	2400
2007-06-24	2320
2007-06-25	2220
2007-06-26	2250
2007-06-27	2120
2007-06-28	1920
2007-06-29	1820
2007-06-30	1640
2007-07-01	1580
2007-07-02	1500
2007-07-03	1450
2007-07-04	1470
2007-07-05	1680
2007-07-06	1710
2007-07-07	1590
2007-07-08	1730
2007-07-09	1740
2007-07-10	1670
2007-07-11	1610
2007-07-12	1560
2007-07-13	1500
2007-07-14	1450
2007-07-15	1410
2007-07-16	1400
2007-07-17	1380
2007-07-18	1350
2007-07-19	1370
2007-07-20	1360
2007-07-21	1280
2007-07-22	1280
2007-07-23	1300
2007-07-24	1330
2007-07-25	1260
2007-07-26	1160
2007-07-27	1120
2007-07-28	1090
2007-07-29	1040
2007-07-30	983
2007-07-31	983
2007-08-01	1060
2007-08-02	986
2007-08-03	888
2007-08-04	849
2007-08-05	900
2007-08-06	988
2007-08-07	977
2007-08-08	889
2007-08-09	941
2007-08-10	968
2007-08-11	949
2007-08-12	923
2007-08-13	890
2007-08-14	890
2007-08-15	896
2007-08-16	848
2007-08-17	855
2007-08-18	869
2007-08-19	831
2007-08-20	830
2007-08-21	898
2007-08-22	816
2007-08-23	744
2007-08-24	709
2007-08-25	703
2007-08-26	744
2007-08-27	808
2007-08-28	900
2007-08-29	956
2007-08-30	954
2007-08-31	1130
2007-09-01	1080
2007-09-02	1040
2007-09-03	1140
2007-09-04	1170
2007-09-05	1140
2007-09-06	1140
2007-09-07	1160
2007-09-08	1180
2007-09-09	1130
2007-09-10	1100
2007-09-11	1140
2007-09-12	1190
2007-09-13	1190
2007-09-14	1180
2007-09-15	1190
2007-09-16	1200
2007-09-17	1210
2007-09-18	1180
2007-09-19	1140
2007-09-20	1080
2007-09-21	1040
2007-09-22	1000
2007-09-23	951
2007-09-24	902
2007-09-25	858
2007-09-26	821
2007-09-27	797
2007-09-28	820
2007-09-29	863
2007-09-30	834
2007-10-01	848
2007-10-02	945
2007-10-03	961
2007-10-04	928
2007-10-05	894
2007-10-06	887
2007-10-07	898
2007-10-08	907
2007-10-09	870
2007-10-10	843
2007-10-11	840
2007-10-12	829
2007-10-13	812
2007-10-14	808
2007-10-15	799
2007-10-16	797
2007-10-17	811
2007-10-18	835
2007-10-19	845
2007-10-20	836
2007-10-21	829
2007-10-22	818
2007-10-23	796
2007-10-24	777
2007-10-25	748
2007-10-26	737
2007-10-27	715
2007-10-28	689
2007-10-29	667
2007-10-30	645
2007-10-31	628
2007-11-01	612
2007-11-02	595
2007-11-03	586
2007-11-04	573
2007-11-05	551
2007-11-06	535
2007-11-07	523
2007-11-08	509
2007-11-09	499
2007-11-10	492
2007-11-11	499
2007-11-12	494
2007-11-13	481
2007-11-14	474
2007-11-15	468
2007-11-16	468
2007-11-17	465
2007-11-18	449
2007-11-19	437
2007-11-20	429
2007-11-21	424
2007-11-22	415
2007-11-23	389
2007-11-24	379
2007-11-25	364
2007-11-26	350
2007-11-27	330
2007-11-28	311
2007-11-29	294
2007-11-30	276
2007-12-01	266
2007-12-02	258
2007-12-03	245
2007-12-04	236
2007-12-05	242
2007-12-06	253
2007-12-07	243
2007-12-08	226
2007-12-09	222
2007-12-10	231
2007-12-11	233
2007-12-12	234
2007-12-13	228
2007-12-14	221
2007-12-15	222
2007-12-16	228
2007-12-17	224
2007-12-18	220
2007-12-19	224
2007-12-20	214
2007-12-21	216
2007-12-22	209
2007-12-23	218
2007-12-24	221
2007-12-25	210
2007-12-26	212
2007-12-27	203
2007-12-28	202
2007-12-29	199
2007-12-30	186
2007-12-31	187
2008-01-01	177
2008-01-02	176
2008-01-03	180
2008-01-04	185
2008-01-05	186
2008-01-06	176
2008-01-07	183
2008-01-08	180
2008-01-09	180
2008-01-10	177
2008-01-11	185
2008-01-12	187
2008-01-13	188
2008-01-14	180
2008-01-15	175
2008-01-16	180
2008-01-17	177
2008-01-18	173
2008-01-19	180
2008-01-20	181
2008-01-21	183
2008-01-22	172
2008-01-23	178
2008-01-24	166
2008-01-25	176
2008-01-26	176
2008-01-27	174
2008-01-28	172
2008-01-29	163
2008-01-30	155
2008-01-31	155
2008-02-01	152
2008-02-02	153
2008-02-03	137
2008-02-04	134
2008-02-05	129
2008-02-06	139
2008-02-07	146
2008-02-08	144
2008-02-09	143
2008-02-10	145
2008-02-11	147
2008-02-12	139
2008-02-13	137
2008-02-14	133
2008-02-15	127
2008-02-16	135
2008-02-17	138
2008-02-18	139
2008-02-19	138
2008-02-20	142
2008-02-21	142
2008-02-22	147
2008-02-23	144
2008-02-24	155
2008-02-25	160
2008-02-26	156
2008-02-27	151
2008-02-28	141
2008-02-29	140
2008-03-01	143
2008-03-02	153
2008-03-03	150
2008-03-04	160
2008-03-05	172
2008-03-06	171
2008-03-07	170
2008-03-08	182
2008-03-09	183
2008-03-10	194
2008-03-11	204
2008-03-12	213
2008-03-13	221
2008-03-14	232
2008-03-15	240
2008-03-16	250
2008-03-17	261
2008-03-18	265
2008-03-19	287
2008-03-20	304
2008-03-21	300
2008-03-22	275
2008-03-23	266
2008-03-24	272
2008-03-25	272
2008-03-26	271
2008-03-27	263
2008-03-28	260
2008-03-29	250
2008-03-30	241
2008-03-31	239
2008-04-01	226
2008-04-02	220
2008-04-03	240
2008-04-04	245
2008-04-05	245
2008-04-06	252
2008-04-07	272
2008-04-08	304
2008-04-09	306
2008-04-10	302
2008-04-11	307
2008-04-12	319
2008-04-13	325
2008-04-14	328
2008-04-15	349
2008-04-16	355
2008-04-17	361
2008-04-18	396
2008-04-19	423
2008-04-20	434
2008-04-21	451
2008-04-22	444
2008-04-23	448
2008-04-24	486
2008-04-25	517
2008-04-26	536
2008-04-27	517
2008-04-28	460
2008-04-29	423
2008-04-30	414
2008-05-01	428
2008-05-02	450
2008-05-03	426
2008-05-04	388
2008-05-05	393
2008-05-06	398
2008-05-07	411
2008-05-08	407
2008-05-09	372
2008-05-10	353
2008-05-11	358
2008-05-12	388
2008-05-13	436
2008-05-14	424
2008-05-15	365
2008-05-16	333
2008-05-17	317
2008-05-18	312
2008-05-19	302
2008-05-20	303
2008-05-21	311
2008-05-22	295
2008-05-23	290
2008-05-24	280
2008-05-25	275
2008-05-26	297
2008-05-27	320
2008-05-28	394
2008-05-29	367
2008-05-30	356
2008-05-31	330
2008-06-01	348
2008-06-02	378
2008-06-03	411
2008-06-04	418
2008-06-05	405
2008-06-06	378
2008-06-07	384
2008-06-08	373
2008-06-09	395
2008-06-10	374
2008-06-11	345
2008-06-12	331
2008-06-13	326
2008-06-14	326
2008-06-15	338
2008-06-16	364
2008-06-17	344
2008-06-18	328
2008-06-19	368
2008-06-20	428
2008-06-21	484
2008-06-22	568
2008-06-23	507
2008-06-24	443
2008-06-25	539
2008-06-26	615
2008-06-27	681
2008-06-28	705
2008-06-29	707
2008-06-30	812
2008-07-01	939
2008-07-02	838
2008-07-03	782
2008-07-04	878
2008-07-05	985
2008-07-06	907
2008-07-07	832
2008-07-08	835
2008-07-09	906
2008-07-10	905
2008-07-11	852
2008-07-12	810
2008-07-13	833
2008-07-14	829
2008-07-15	892
2008-07-16	877
2008-07-17	875
2008-07-18	830
2008-07-19	843
2008-07-20	836
2008-07-21	894
2008-07-22	895
2008-07-23	801
2008-07-24	754
2008-07-25	787
2008-07-26	799
2008-07-27	799
2008-07-28	801
2008-07-29	858
2008-07-30	951
2008-07-31	1040
2008-08-01	1120
2008-08-02	1100
2008-08-03	1040
2008-08-04	1020
2008-08-05	1060
2008-08-06	1100
2008-08-07	1110
2008-08-08	1170
2008-08-09	1200
2008-08-10	1220
2008-08-11	1220
2008-08-12	1250
2008-08-13	1180
2008-08-14	1150
2008-08-15	1110
2008-08-16	1080
2008-08-17	1040
2008-08-18	1040
2008-08-19	1090
2008-08-20	1130
2008-08-21	1170
2008-08-22	1070
2008-08-23	1030
2008-08-24	1030
2008-08-25	1010
2008-08-26	961
2008-08-27	956
2008-08-28	937
2008-08-29	980
2008-08-30	986
2008-08-31	923
2008-09-01	894
2008-09-02	929
2008-09-03	959
2008-09-04	934
2008-09-05	902
2008-09-06	914
2008-09-07	918
2008-09-08	913
2008-09-09	877
2008-09-10	839
2008-09-11	820
2008-09-12	837
2008-09-13	849
2008-09-14	812
2008-09-15	801
2008-09-16	856
2008-09-17	864
2008-09-18	860
2008-09-19	855
2008-09-20	872
2008-09-21	885
2008-09-22	915
2008-09-23	965
2008-09-24	968
2008-09-25	1040
2008-09-26	1160
2008-09-27	1300
2008-09-28	1340
2008-09-29	1320
2008-09-30	1350
2008-10-01	1370
2008-10-02	1490
2008-10-03	1530
2008-10-04	1530
2008-10-05	1460
2008-10-06	1450
2008-10-07	1460
2008-10-08	1450
2008-10-09	1360
2008-10-10	1300
2008-10-11	1270
2008-10-12	1240
2008-10-13	1220
2008-10-14	1210
2008-10-15	1180
2008-10-16	1140
2008-10-17	1100
2008-10-18	1060
2008-10-19	1040
2008-10-20	1010
2008-10-21	980
2008-10-22	957
2008-10-23	940
2008-10-24	907
2008-10-25	868
2008-10-26	838
2008-10-27	819
2008-10-28	816
2008-10-29	803
2008-10-30	782
2008-10-31	778
2008-11-01	778
2008-11-02	762
2008-11-03	746
2008-11-04	724
2008-11-05	716
2008-11-06	702
2008-11-07	676
2008-11-08	655
2008-11-09	660
2008-11-10	649
2008-11-11	630
2008-11-12	595
2008-11-13	583
2008-11-14	592
2008-11-15	582
2008-11-16	576
2008-11-17	564
2008-11-18	553
2008-11-19	544
2008-11-20	533
2008-11-21	528
2008-11-22	521
2008-11-23	508
2008-11-24	490
2008-11-25	474
2008-11-26	461
2008-11-27	418
2008-11-28	370
2008-11-29	347
2008-11-30	330
2008-12-01	310
2008-12-02	296
2008-12-03	301
2008-12-04	308
2008-12-05	291
2008-12-06	286
2008-12-07	286
2008-12-08	272
2008-12-09	265
2008-12-10	284
2008-12-11	287
2008-12-12	292
2008-12-13	298
2008-12-14	282
2008-12-15	273
2008-12-16	269
2008-12-17	265
2008-12-18	258
2008-12-19	262
2008-12-20	264
2008-12-21	277
2008-12-22	287
2008-12-23	279
2008-12-24	265
2008-12-25	264
2008-12-26	242
2008-12-27	237
2008-12-28	252
2008-12-29	261
2008-12-30	250
2008-12-31	234
2009-01-01	223
2009-01-02	226
2009-01-03	227
2009-01-04	198
2009-01-05	205
2009-01-06	212
2009-01-07	209
2009-01-08	199
2009-01-09	184
2009-01-10	175
2009-01-11	186
2009-01-12	179
2009-01-13	172
2009-01-14	164
2009-01-15	173
2009-01-16	176
2009-01-17	179
2009-01-18	183
2009-01-19	181
2009-01-20	193
2009-01-21	193
2009-01-22	181
2009-01-23	180
2009-01-24	186
2009-01-25	189
2009-01-26	187
2009-01-27	188
2009-01-28	197
2009-01-29	199
2009-01-30	208
2009-01-31	201
2009-02-01	201
2009-02-02	198
2009-02-03	199
2009-02-04	198
2009-02-05	206
2009-02-06	213
2009-02-07	208
2009-02-08	209
2009-02-09	204
2009-02-10	204
2009-02-11	210
2009-02-12	222
2009-02-13	230
2009-02-14	225
2009-02-15	219
2009-02-16	225
2009-02-17	229
2009-02-18	232
2009-02-19	227
2009-02-20	226
2009-02-21	229
2009-02-22	216
2009-02-23	232
2009-02-24	227
2009-02-25	233
2009-02-26	237
2009-02-27	237
2009-02-28	237
2009-03-01	236
2009-03-02	229
2009-03-03	209
2009-03-04	234
2009-03-05	244
2009-03-06	233
2009-03-07	241
2009-03-08	241
2009-03-09	250
2009-03-10	254
2009-03-11	265
2009-03-12	247
2009-03-13	236
2009-03-14	235
2009-03-15	254
2009-03-16	271
2009-03-17	278
2009-03-18	277
2009-03-19	282
2009-03-20	294
2009-03-21	304
2009-03-22	309
2009-03-23	302
2009-03-24	310
2009-03-25	307
2009-03-26	312
2009-03-27	316
2009-03-28	314
2009-03-29	304
2009-03-30	301
2009-03-31	307
2009-04-01	312
2009-04-02	318
2009-04-03	328
2009-04-04	334
2009-04-05	333
2009-04-06	322
2009-04-07	317
2009-04-08	325
2009-04-09	344
2009-04-10	349
2009-04-11	341
2009-04-12	341
2009-04-13	350
2009-04-14	366
2009-04-15	409
2009-04-16	438
2009-04-17	469
2009-04-18	519
2009-04-19	496
2009-04-20	440
2009-04-21	454
2009-04-22	494
2009-04-23	545
2009-04-24	563
2009-04-25	576
2009-04-26	581
2009-04-27	566
2009-04-28	591
2009-04-29	641
2009-04-30	672
2009-05-01	678
2009-05-02	674
2009-05-03	643
2009-05-04	602
2009-05-05	590
2009-05-06	586
2009-05-07	581
2009-05-08	599
2009-05-09	596
2009-05-10	604
2009-05-11	628
2009-05-12	711
2009-05-13	754
2009-05-14	772
2009-05-15	753
2009-05-16	735
2009-05-17	740
2009-05-18	751
2009-05-19	761
2009-05-20	763
2009-05-21	728
2009-05-22	689
2009-05-23	670
2009-05-24	660
2009-05-25	634
2009-05-26	703
2009-05-27	935
2009-05-28	836
2009-05-29	765
2009-05-30	779
2009-05-31	806
2009-06-01	847
2009-06-02	900
2009-06-03	889
2009-06-04	904
2009-06-05	933
2009-06-06	908
2009-06-07	880
2009-06-08	843
2009-06-09	823
2009-06-10	831
2009-06-11	866
2009-06-12	866
2009-06-13	936
2009-06-14	1070
2009-06-15	1260
2009-06-16	1390
2009-06-17	1430
2009-06-18	1350
2009-06-19	1410
2009-06-20	1350
2009-06-21	1320
2009-06-22	1200
2009-06-23	1140
2009-06-24	1130
2009-06-25	1180
2009-06-26	1110
2009-06-27	1070
2009-06-28	1090
2009-06-29	1090
2009-06-30	1120
2009-07-01	1040
2009-07-02	1010
2009-07-03	988
2009-07-04	1020
2009-07-05	1210
2009-07-06	1180
2009-07-07	1180
2009-07-08	1240
2009-07-09	1300
2009-07-10	1490
2009-07-11	1520
2009-07-12	1550
2009-07-13	1700
2009-07-14	1640
2009-07-15	1630
2009-07-16	1680
2009-07-17	1710
2009-07-18	1550
2009-07-19	1770
2009-07-20	1980
2009-07-21	2160
2009-07-22	2310
2009-07-23	2270
2009-07-24	2250
2009-07-25	2220
2009-07-26	2240
2009-07-27	2220
2009-07-28	1990
2009-07-29	1920
2009-07-30	2060
2009-07-31	2200
2009-08-01	1910
2009-08-02	1770
2009-08-03	1820
2009-08-04	1850
2009-08-05	1620
2009-08-06	1600
2009-08-07	1600
2009-08-08	1570
2009-08-09	1490
2009-08-10	1550
2009-08-11	1480
2009-08-12	1500
2009-08-13	1530
2009-08-14	1490
2009-08-15	1490
2009-08-16	1320
2009-08-17	1260
2009-08-18	1220
2009-08-19	1200
2009-08-20	1180
2009-08-21	1220
2009-08-22	1270
2009-08-23	1210
2009-08-24	1530
2009-08-25	1800
2009-08-26	1830
2009-08-27	1750
2009-08-28	1750
2009-08-29	1870
2009-08-30	1850
2009-08-31	1810
2009-09-01	1740
2009-09-02	1720
2009-09-03	1670
2009-09-04	1590
2009-09-05	1550
2009-09-06	1580
2009-09-07	1520
2009-09-08	1430
2009-09-09	1550
2009-09-10	1400
2009-09-11	1440
2009-09-12	1540
2009-09-13	1550
2009-09-14	1650
2009-09-15	1630
2009-09-16	1630
2009-09-17	1620
2009-09-18	1590
2009-09-19	1610
2009-09-20	1730
2009-09-21	1680
2009-09-22	1640
2009-09-23	1600
2009-09-24	1570
2009-09-25	1500
2009-09-26	1500
2009-09-27	1450
2009-09-28	1400
2009-09-29	1360
2009-09-30	1340
2009-10-01	1310
2009-10-02	1260
2009-10-03	1220
2009-10-04	1190
2009-10-05	1200
2009-10-06	1170
2009-10-07	1170
2009-10-08	1170
2009-10-09	1170
2009-10-10	1170
2009-10-11	1190
2009-10-12	1270
2009-10-13	1370
2009-10-14	1390
2009-10-15	1440
2009-10-16	1480
2009-10-17	1470
2009-10-18	1450
2009-10-19	1430
2009-10-20	1370
2009-10-21	1300
2009-10-22	1250
2009-10-23	1220
2009-10-24	1190
2009-10-25	1160
2009-10-26	1140
2009-10-27	1100
2009-10-28	1060
2009-10-29	1040
2009-10-30	1020
2009-10-31	984
2009-11-01	951
2009-11-02	914
2009-11-03	905
2009-11-04	895
2009-11-05	847
2009-11-06	838
2009-11-07	823
2009-11-08	803
2009-11-09	792
2009-11-10	764
2009-11-11	758
2009-11-12	747
2009-11-13	728
2009-11-14	716
2009-11-15	717
2009-11-16	707
2009-11-17	668
2009-11-18	652
2009-11-19	651
2009-11-20	640
2009-11-21	610
2009-11-22	567
2009-11-23	562
2009-11-24	560
2009-11-25	505
2009-11-26	464
2009-11-27	444
2009-11-28	438
2009-11-29	426
2009-11-30	465
2009-12-01	467
2009-12-02	469
2009-12-03	450
2009-12-04	447
2009-12-05	432
2009-12-06	448
2009-12-07	448
2009-12-08	420
2009-12-09	393
2009-12-10	390
2009-12-11	379
2009-12-12	402
2009-12-13	418
2009-12-14	405
2009-12-15	393
2009-12-16	368
2009-12-17	356
2009-12-18	346
2009-12-19	343
2009-12-20	329
2009-12-21	318
2009-12-22	320
2009-12-23	317
2009-12-24	305
2009-12-25	297
2009-12-26	291
2009-12-27	289
2009-12-28	287
2009-12-29	287
2009-12-30	286
2009-12-31	286
2010-01-01	267
2010-01-02	273
2010-01-03	272
2010-01-04	264
2010-01-05	251
2010-01-06	247
2010-01-07	244
2010-01-08	237
2010-01-09	229
2010-01-10	222
2010-01-11	220
2010-01-12	221
2010-01-13	225
2010-01-14	228
2010-01-15	234
2010-01-16	238
2010-01-17	234
2010-01-18	256
2010-01-19	246
2010-01-20	235
2010-01-21	235
2010-01-22	227
2010-01-23	218
2010-01-24	222
2010-01-25	222
2010-01-26	220
2010-01-27	230
2010-01-28	221
2010-01-29	236
2010-01-30	238
2010-01-31	243
2010-02-01	246
2010-02-02	243
2010-02-03	237
2010-02-04	238
2010-02-05	229
2010-02-06	222
2010-02-07	219
2010-02-08	224
2010-02-09	242
2010-02-10	235
2010-02-11	237
2010-02-12	236
2010-02-13	240
2010-02-14	247
2010-02-15	254
2010-02-16	254
2010-02-17	253
2010-02-18	251
2010-02-19	251
2010-02-20	249
2010-02-21	244
2010-02-22	244
2010-02-23	248
2010-02-24	251
2010-02-25	254
2010-02-26	255
2010-02-27	258
2010-02-28	264
2010-03-01	285
2010-03-02	279
2010-03-03	296
2010-03-04	296
2010-03-05	288
2010-03-06	293
2010-03-07	287
2010-03-08	286
2010-03-09	266
2010-03-10	258
2010-03-11	262
2010-03-12	263
2010-03-13	269
2010-03-14	278
2010-03-15	278
2010-03-16	267
2010-03-17	268
2010-03-18	274
2010-03-19	277
2010-03-20	289
2010-03-21	291
2010-03-22	292
2010-03-23	289
2010-03-24	290
2010-03-25	290
2010-03-26	293
2010-03-27	297
2010-03-28	311
2010-03-29	322
2010-03-30	319
2010-03-31	319
2010-04-01	315
2010-04-02	314
2010-04-03	322
2010-04-04	320
2010-04-05	316
2010-04-06	323
2010-04-07	324
2010-04-08	314
2010-04-09	310
2010-04-10	314
2010-04-11	309
2010-04-12	307
2010-04-13	311
2010-04-14	309
2010-04-15	305
2010-04-16	308
2010-04-17	313
2010-04-18	320
2010-04-19	320
2010-04-20	327
2010-04-21	328
2010-04-22	322
2010-04-23	318
2010-04-24	316
2010-04-25	323
2010-04-26	318
2010-04-27	316
2010-04-28	321
2010-04-29	323
2010-04-30	325
2010-05-01	320
2010-05-02	323
2010-05-03	328
2010-05-04	326
2010-05-05	318
2010-05-06	319
2010-05-07	315
2010-05-08	315
2010-05-09	314
2010-05-10	315
2010-05-11	312
2010-05-12	343
2010-05-13	394
2010-05-14	429
2010-05-15	428
2010-05-16	442
2010-05-17	444
2010-05-18	439
2010-05-19	427
2010-05-20	429
2010-05-21	418
2010-05-22	405
2010-05-23	391
2010-05-24	379
2010-05-25	374
2010-05-26	394
2010-05-27	410
2010-05-28	383
2010-05-29	360
2010-05-30	359
2010-05-31	419
2010-06-01	500
2010-06-02	459
2010-06-03	451
2010-06-04	491
2010-06-05	615
2010-06-06	700
2010-06-07	850
2010-06-08	907
2010-06-09	802
2010-06-10	785
2010-06-11	880
2010-06-12	1050
2010-06-13	1150
2010-06-14	1110
2010-06-15	1070
2010-06-16	1150
2010-06-17	1110
2010-06-18	1110
2010-06-19	1300
2010-06-20	1350
2010-06-21	1260
2010-06-22	1160
2010-06-23	1170
2010-06-24	1240
2010-06-25	1240
2010-06-26	1170
2010-06-27	1180
2010-06-28	1210
2010-06-29	1330
2010-06-30	1490
2010-07-01	1630
2010-07-02	1630
2010-07-03	1980
2010-07-04	2560
2010-07-05	2460
2010-07-06	2320
2010-07-07	2400
2010-07-08	2470
2010-07-09	2680
2010-07-10	2670
2010-07-11	2450
2010-07-12	2420
2010-07-13	2420
2010-07-14	2350
2010-07-15	2290
2010-07-16	2200
2010-07-17	2220
2010-07-18	2310
2010-07-19	2360
2010-07-20	2330
2010-07-21	2300
2010-07-22	2160
2010-07-23	1980
2010-07-24	1860
2010-07-25	1770
2010-07-26	1660
2010-07-27	1460
2010-07-28	1370
2010-07-29	1300
2010-07-30	1240
2010-07-31	1240
2010-08-01	1190
2010-08-02	1120
2010-08-03	1060
2010-08-04	1080
2010-08-05	1050
2010-08-06	972
2010-08-07	935
2010-08-08	939
2010-08-09	920
2010-08-10	889
2010-08-11	918
2010-08-12	968
2010-08-13	943
2010-08-14	880
2010-08-15	856
2010-08-16	884
2010-08-17	908
2010-08-18	910
2010-08-19	890
2010-08-20	866
2010-08-21	861
2010-08-22	890
2010-08-23	959
2010-08-24	966
2010-08-25	952
2010-08-26	947
2010-08-27	956
2010-08-28	935
2010-08-29	915
2010-08-30	880
2010-08-31	846
2010-09-01	810
2010-09-02	792
2010-09-03	770
2010-09-04	771
2010-09-05	766
2010-09-06	754
2010-09-07	735
2010-09-08	712
2010-09-09	694
2010-09-10	686
2010-09-11	687
2010-09-12	696
2010-09-13	709
2010-09-14	714
2010-09-15	711
2010-09-16	709
2010-09-17	692
2010-09-18	676
2010-09-19	668
2010-09-20	635
2010-09-21	620
2010-09-22	607
2010-09-23	675
2010-09-24	656
2010-09-25	630
2010-09-26	641
2010-09-27	633
2010-09-28	650
2010-09-29	678
2010-09-30	673
2010-10-01	677
2010-10-02	691
2010-10-03	688
2010-10-04	680
2010-10-05	682
2010-10-06	695
2010-10-07	694
2010-10-08	674
2010-10-09	664
2010-10-10	657
2010-10-11	663
2010-10-12	664
2010-10-13	656
2010-10-14	652
2010-10-15	644
2010-10-16	634
2010-10-17	633
2010-10-18	622
2010-10-19	602
2010-10-20	586
2010-10-21	572
2010-10-22	556
2010-10-23	470
2010-10-24	625
2010-10-25	546
2010-10-26	532
2010-10-27	515
2010-10-28	520
2010-10-29	540
2010-10-30	542
2010-10-31	544
2010-11-01	560
2010-11-02	571
2010-11-03	567
2010-11-04	506
2010-11-05	517
2010-11-06	539
2010-11-07	532
2010-11-08	496
2010-11-09	602
2010-11-10	479
2010-11-11	462
2010-11-12	452
2010-11-13	445
2010-11-14	440
2010-11-15	420
2010-11-16	403
2010-11-17	410
2010-11-18	408
2010-11-19	385
2010-11-20	356
2010-11-21	347
2010-11-22	355
2010-11-23	347
2010-11-24	332
2010-11-25	333
2010-11-26	285
2010-11-27	298
2010-11-28	310
2010-11-29	237
2010-11-30	270
2010-12-01	280
2010-12-02	280
2010-12-03	210
2010-12-04	231
2010-12-05	253
2010-12-06	253
2010-12-07	246
2010-12-08	252
2010-12-09	213
2010-12-10	213
2010-12-11	210
2010-12-12	202
2010-12-13	192
2010-12-14	206
2010-12-15	222
2010-12-16	222
2010-12-17	223
2010-12-18	190
2010-12-19	202
2010-12-20	182
2010-12-21	175
2010-12-22	187
2010-12-23	194
2010-12-24	188
2010-12-25	170
2010-12-26	183
2010-12-27	177
2010-12-28	163
2010-12-29	138
2010-12-30	117
2010-12-31	133
2011-01-01	185
2011-01-02	181
2011-01-03	187
2011-01-04	184
2011-01-05	174
2011-01-06	170
2011-01-07	170
2011-01-08	170
2011-01-09	177
2011-01-10	186
2011-01-11	187
2011-01-12	184
2011-01-13	177
2011-01-14	173
2011-01-15	172
2011-01-16	176
2011-01-17	176
2011-01-18	179
2011-01-19	180
2011-01-20	178
2011-01-21	183
2011-01-22	180
2011-01-23	180
2011-01-24	179
2011-01-25	180
2011-01-26	181
2011-01-27	183
2011-01-28	181
2011-01-29	178
2011-01-30	173
2011-01-31	170
2011-02-01	162
2011-02-02	155
2011-02-03	135
2011-02-04	143
2011-02-05	151
2011-02-06	121
2011-02-07	138
2011-02-08	141
2011-02-09	142
2011-02-10	143
2011-02-11	146
2011-02-12	142
2011-02-13	137
2011-02-14	143
2011-02-15	152
2011-02-16	155
2011-02-17	163
2011-02-18	157
2011-02-19	160
2011-02-20	171
2011-02-21	180
2011-02-22	183
2011-02-23	187
2011-02-24	181
2011-02-25	178
2011-02-26	179
2011-02-27	179
2011-02-28	186
2011-03-01	178
2011-03-02	178
2011-03-03	184
2011-03-04	186
2011-03-05	211
2011-03-06	230
2011-03-07	229
2011-03-08	223
2011-03-09	223
2011-03-10	230
2011-03-11	243
2011-03-12	244
2011-03-13	249
2011-03-14	254
2011-03-15	246
2011-03-16	256
2011-03-17	197
2011-03-18	218
2011-03-19	240
2011-03-20	259
2011-03-21	238
2011-03-22	164
2011-03-23	151
2011-03-24	191
2011-03-25	200
2011-03-26	193
2011-03-27	213
2011-03-28	206
2011-03-29	206
2011-03-30	221
2011-03-31	226
2011-04-01	243
2011-04-02	231
2011-04-03	245
2011-04-04	278
2011-04-05	298
2011-04-06	302
2011-04-07	320
2011-04-08	407
2011-04-09	456
2011-04-10	426
2011-04-11	418
2011-04-12	418
2011-04-13	398
2011-04-14	376
2011-04-15	363
2011-04-16	342
2011-04-17	340
2011-04-18	369
2011-04-19	387
2011-04-20	404
2011-04-21	441
2011-04-22	416
2011-04-23	395
2011-04-24	395
2011-04-25	447
2011-04-26	465
2011-04-27	474
2011-04-28	485
2011-04-29	492
2011-04-30	483
2011-05-01	429
2011-05-02	402
2011-05-03	367
2011-05-04	376
2011-05-05	365
2011-05-06	387
2011-05-07	374
2011-05-08	406
2011-05-09	395
2011-05-10	373
2011-05-11	342
2011-05-12	345
2011-05-13	339
2011-05-14	368
2011-05-15	378
2011-05-16	392
2011-05-17	376
2011-05-18	401
2011-05-19	442
2011-05-20	447
2011-05-21	487
2011-05-22	539
2011-05-23	515
2011-05-24	539
2011-05-25	525
2011-05-26	520
2011-05-27	558
2011-05-28	599
2011-05-29	727
2011-05-30	755
2011-05-31	782
2011-06-01	699
2011-06-02	702
2011-06-03	918
2011-06-04	1190
2011-06-05	1120
2011-06-06	976
2011-06-07	940
2011-06-08	986
2011-06-09	1090
2011-06-10	1080
2011-06-11	1010
2011-06-12	952
2011-06-13	958
2011-06-14	963
2011-06-15	892
2011-06-16	1040
2011-06-17	1170
2011-06-18	1090
2011-06-19	1160
2011-06-20	1340
2011-06-21	1460
2011-06-22	1560
[truncated: 558 more rows]
